# Supplementary material for: 2′,10′-Dibromo­spiro­[cylohexane-1,6-di­benzo[d,f][1,3]dioxepine]
Source: Acta Crystallogr Sect E Struct Rep Online. 2010 Apr 10;66(Pt 5):o1047. doi: 10.1107/S1600536810012535 (PMC2979053; doi:10.1107/S1600536810012535)
Supplement: Supplementary file 1 [file e-66-o1047-sup1.cif]

##############################################################################
###                                                                        ###
###        Electronic paper (Acta Crystallographica Section E)             ###
###                                                                        ###
##############################################################################
#                                                                            #
# This CIF contains the data in a paper accepted for publication in Acta     #
# Crystallographica Section E. It conforms to the requirements of Notes      #
# for Authors for Section E, and has been peer reviewed under the auspices   #
# of the IUCr Commission on Journals.                                        #
#                                                                            #
# Full details of the Crystallographic Information File format               #
# are given in the paper "The Crystallographic Information File (CIF):       #
# a New Standard Archive File for Crystallography" by S. R. Hall, F. H.      #
# Allen and I. D. Brown [Acta Cryst. (1991), A47, 655-685].                  #
#                                                                            #
# The current version of the core CIF dictionary is obtainable from          #
# ftp://ftp.iucr.org/pub/cif_core.dic. The current version number is 2.4.    #
#                                                                            #
# Software is freely available for graphical display of the structure(s) in  #
# this CIF.  For information consult the CIF home page http://www.iucr.org/  #
# cif/home.html                                                              #
#                                                                            #
# This file may be used for bona fide research purposes within the           #
# scientific community so long as proper attribution is given to the journal # 
# article from which it was obtained.                                        #
#                                                                            #
##############################################################################
                                             
data_global
_audit_creation_method     'SHELXL-97'
_journal_data_validation_number     ?
_journal_date_recd_electronic     2010-03-25
_journal_date_accepted     2010-04-03
_journal_name_full     'Acta Crystallographica, Section E'
_journal_year     2010
_journal_volume     66
_journal_issue      5
_journal_page_first     o1047
_journal_page_last     o1047
_journal_paper_category     QO
_journal_coeditor_code     NG2752
_publ_contact_author_name     'Prof. Hai-Quan Zhang'
_publ_contact_author_address
;
State Key Laboratory of Metastable Materials Science and Technology
Yanshan University
Qinhuangdao 066004
People's Republic of China
;
_publ_contact_author_email     'hqzhang@ysu.edu.cn'
_publ_contact_author_fax     '(86)335 8074 545'
_publ_contact_author_phone     '(86)335 8074 791'
_publ_section_title
;
2',10'-Dibromospiro[cylohexane-1,6-dibenzo[<i>d</i>,<i>f</i>][1,3]dioxepine]
;
loop_
    _publ_author_name
    _publ_author_footnote
    _publ_author_address
    'Zhang, Cheng-Bo' .
;
State Key Laboratory of Metastable Materials Science and Technology
Yanshan University
Qinhuangdao 066004
People's Republic of China
;
    'Zhang, Hai-Quan' .
;
State Key Laboratory of Metastable Materials Science and Technology
Yanshan University
Qinhuangdao 066004
People's Republic of China
;
    'Li, Qing-Shan' .
;
State Key Laboratory of Metastable Materials Science and Technology
Yanshan University
Qinhuangdao 066004
People's Republic of China
;
    'Xing, Guang-Zhong' .
;
State Key Laboratory of Metastable Materials Science and Technology
Yanshan University
Qinhuangdao 066004
People's Republic of China
;
data_I
_chemical_name_systematic
;
2',10'-Dibromospiro[cylohexane-1,6-dibenzo[<i>d</i>,<i>f</i>][1,3]dioxepine]
;
_chemical_name_common     ?
_chemical_formula_moiety     'C18 H16 Br2 O2'
_chemical_formula_sum     'C18 H16 Br2 O2'
_chemical_formula_iupac     'C18 H16 Br2 O2'
_chemical_formula_weight     424.13
_chemical_melting_point     ?
_symmetry_cell_setting     orthorhombic
_symmetry_space_group_name_H-M     'P b c a'
_symmetry_space_group_name_HALL     '-P 2ac 2ab '
loop_
    _symmetry_equiv_pos_as_xyz
    'x, y, z'
    '-x+1/2, -y, z+1/2'
    '-x, y+1/2, -z+1/2'
    'x+1/2, -y+1/2, -z'
    '-x, -y, -z'
    'x-1/2, y, -z-1/2'
    'x, -y-1/2, z-1/2'
    '-x-1/2, y-1/2, z'
_cell_length_a     17.793(4)
_cell_length_b     10.143(5)
_cell_length_c     18.279(5)
_cell_angle_alpha     90.00
_cell_angle_beta     90.00
_cell_angle_gamma     90.00
_cell_volume     3299(2)
_cell_formula_units_Z     8
_cell_measurement_reflns_used     3788
_cell_measurement_theta_min     2.23
_cell_measurement_theta_max     54.84
_cell_measurement_temperature     290(2)
_exptl_crystal_description     block
_exptl_crystal_colour     white
_exptl_crystal_size_max     0.13
_exptl_crystal_size_mid     0.12
_exptl_crystal_size_min     0.11
_exptl_crystal_density_diffrn     1.708
_exptl_crystal_density_meas     ?
_exptl_crystal_density_method     'not measured'
_exptl_crystal_F_000     1680
_exptl_absorpt_coefficient_mu     4.919
_exptl_absorpt_correction_type     multi-scan
_exptl_absorpt_process_details     '(ABSCOR; Higashi, 1995)'
_exptl_absorpt_correction_T_min     0.5673
_exptl_absorpt_correction_T_max     0.6137
_exptl_special_details
;
(See detailed section in the paper)
;
_diffrn_ambient_temperature     290(2)
_diffrn_radiation_type     MoK\a
_diffrn_radiation_wavelength     0.71073
_diffrn_radiation_source     'fine-focus sealed tube'
_diffrn_radiation_monochromator     graphite
_diffrn_measurement_device_type     'Rigaku R-AXIS RAPID'
_diffrn_measurement_method     '\w scans'
_diffrn_detector_area_resol_mean     ?
_diffrn_reflns_number     29533
_diffrn_reflns_av_R_equivalents     0.0878
_diffrn_reflns_av_sigmaI/netI     0.0563
_diffrn_reflns_theta_min     3.05
_diffrn_reflns_theta_max     27.48
_diffrn_reflns_theta_full     27.48
_diffrn_measured_fraction_theta_max     0.987
_diffrn_measured_fraction_theta_full     0.987
_diffrn_reflns_limit_h_min     -18
_diffrn_reflns_limit_h_max     23
_diffrn_reflns_limit_k_min     -12
_diffrn_reflns_limit_k_max     12
_diffrn_reflns_limit_l_min     -23
_diffrn_reflns_limit_l_max     23
_diffrn_standards_number     0
_diffrn_standards_interval_count     0
_diffrn_standards_interval_time     0
_diffrn_standards_decay_%     0
_refine_special_details
;
Refinement of <i>F</i>^2^ against ALL reflections. The weighted <i>R</i>-factor
wR and goodness of fit <i>S</i> are based on <i>F</i>^2^, conventional
<i>R</i>-factors <i>R</i> are based on <i>F</i>, with <i>F</i> set to zero for
negative <i>F</i>^2^. The threshold expression of <i>F</i>^2^ >
\s(<i>F</i>^2^) is used only for calculating <i>R</i>-factors(gt) etc. and is
not relevant to the choice of reflections for refinement. <i>R</i>-factors
based on <i>F</i>^2^ are statistically about twice as large as those based on
<i>F</i>, and <i>R</i>- factors based on ALL data will be even larger.
;
_reflns_number_total     3735
_reflns_number_gt     2294
_reflns_threshold_expression     I>2sigma(I)
_refine_ls_structure_factor_coef     Fsqd
_refine_ls_matrix_type     full
_refine_ls_R_factor_all     0.0914
_refine_ls_R_factor_gt     0.0445
_refine_ls_wR_factor_gt     0.0941
_refine_ls_wR_factor_ref     0.1111
_refine_ls_goodness_of_fit_ref     0.999
_refine_ls_restrained_S_all     0.999
_refine_ls_number_reflns     3735
_refine_ls_number_parameters     199
_refine_ls_number_restraints     0
_refine_ls_hydrogen_treatment     constr
_refine_ls_weighting_scheme     calc
_refine_ls_weighting_details
         'calc w=1/[\s^2^(Fo^2^)+(0.0490P)^2^+1.6141P] where P=(Fo^2^+2Fc^2^)/3'
_atom_sites_solution_hydrogens     geom
_atom_sites_solution_primary     direct
_atom_sites_solution_secondary     difmap
_refine_ls_shift/su_max     0.016
_refine_ls_shift/su_mean     0.002
_refine_diff_density_max     0.354
_refine_diff_density_min     -0.638
_refine_ls_extinction_method     none
_refine_ls_extinction_coef     ?
loop_
    _atom_type_symbol
    _atom_type_description
    _atom_type_scat_dispersion_real
    _atom_type_scat_dispersion_imag
    _atom_type_scat_source
    'C' 'C' 0.0033 0.0016
                         'International Tables Vol C Tables 4.2.6.8 and 6.1.1.4'
    'H' 'H' 0.0000 0.0000
                         'International Tables Vol C Tables 4.2.6.8 and 6.1.1.4'
    'O' 'O' 0.0106 0.0060
                         'International Tables Vol C Tables 4.2.6.8 and 6.1.1.4'
    'Br' 'Br' -0.2901 2.4595
                         'International Tables Vol C Tables 4.2.6.8 and 6.1.1.4'
_computing_data_collection     'RAPID-AUTO (Rigaku, 1998)'
_computing_cell_refinement     'RAPID-AUTO (Rigaku, 1998)'
_computing_data_reduction     'CrystalStructure (Rigaku/MSC, 2002)'
_computing_structure_solution     'SHELXS97 (Sheldrick, 2008)'
_computing_structure_refinement     'SHELXL97 (Sheldrick, 2008)'
_computing_molecular_graphics     'PLATON (Spek, 2009)'
_computing_publication_material     'SHELXL97 (Sheldrick, 2008)'
loop_
    _atom_site_type_symbol
    _atom_site_label
    _atom_site_fract_x
    _atom_site_fract_y
    _atom_site_fract_z
    _atom_site_U_iso_or_equiv
    _atom_site_adp_type
    _atom_site_calc_flag
    _atom_site_refinement_flags
    _atom_site_occupancy
    _atom_site_disorder_assembly
    _atom_site_disorder_group
    Br Br1 1.04490(3) 0.06701(5) 0.35791(2) 0.07070(18) Uani d . 1 . .
    Br Br2 0.85968(3) 0.22102(6) 0.73751(2) 0.0790(2) Uani d . 1 . .
    C C1 1.0023(2) 0.2318(4) 0.38479(19) 0.0504(10) Uani d . 1 . .
    C C2 1.0211(2) 0.3410(4) 0.3440(2) 0.0509(10) Uani d . 1 . .
    H H2 1.0543 0.3341 0.3049 0.061 Uiso calc R 1 . .
    C C3 0.9896(2) 0.4612(4) 0.36234(18) 0.0468(9) Uani d . 1 . .
    H H3 1.0008 0.5357 0.3348 0.056 Uiso calc R 1 . .
    C C4 0.94151(19) 0.4708(4) 0.42156(18) 0.0384(8) Uani d . 1 . .
    C C5 0.92258(19) 0.3603(4) 0.46297(17) 0.0393(8) Uani d . 1 . .
    C C6 0.9533(2) 0.2386(4) 0.44328(18) 0.0447(9) Uani d . 1 . .
    H H6 0.9409 0.1629 0.4693 0.054 Uiso calc R 1 . .
    C C7 0.8410(2) 0.3224(4) 0.65214(18) 0.0487(9) Uani d . 1 . .
    C C8 0.8863(2) 0.3024(4) 0.59131(18) 0.0436(9) Uani d . 1 . .
    H H8 0.9245 0.2400 0.5928 0.052 Uiso calc R 1 . .
    C C9 0.87442(18) 0.3757(4) 0.52831(17) 0.0375(8) Uani d . 1 . .
    C C10 0.81592(19) 0.4670(4) 0.52830(17) 0.0399(8) Uani d . 1 . .
    C C11 0.7721(2) 0.4878(4) 0.5897(2) 0.0485(9) Uani d . 1 . .
    H H11 0.7339 0.5504 0.5887 0.058 Uiso calc R 1 . .
    C C12 0.7850(2) 0.4158(4) 0.65240(19) 0.0532(10) Uani d . 1 . .
    H H12 0.7564 0.4302 0.6942 0.064 Uiso calc R 1 . .
    C C13 0.84221(18) 0.6288(4) 0.43511(18) 0.0402(8) Uani d . 1 . .
    C C14 0.8204(2) 0.6406(4) 0.35503(17) 0.0488(9) Uani d . 1 . .
    H H14A 0.7663 0.6509 0.3512 0.059 Uiso calc R 1 . .
    H H14B 0.8343 0.5603 0.3295 0.059 Uiso calc R 1 . .
    C C15 0.8591(2) 0.7583(5) 0.3188(2) 0.0610(12) Uani d . 1 . .
    H H15A 0.9128 0.7420 0.3163 0.073 Uiso calc R 1 . .
    H H15B 0.8406 0.7681 0.2692 0.073 Uiso calc R 1 . .
    C C16 0.8450(3) 0.8833(5) 0.3606(2) 0.0709(13) Uani d . 1 . .
    H H16A 0.7919 0.9043 0.3588 0.085 Uiso calc R 1 . .
    H H16B 0.8723 0.9551 0.3377 0.085 Uiso calc R 1 . .
    C C17 0.8696(3) 0.8706(4) 0.4399(2) 0.0634(11) Uani d . 1 . .
    H H17A 0.9236 0.8582 0.4420 0.076 Uiso calc R 1 . .
    H H17B 0.8575 0.9511 0.4660 0.076 Uiso calc R 1 . .
    C C18 0.8310(2) 0.7552(4) 0.4764(2) 0.0507(10) Uani d . 1 . .
    H H18A 0.8506 0.7451 0.5256 0.061 Uiso calc R 1 . .
    H H18B 0.7776 0.7735 0.4802 0.061 Uiso calc R 1 . .
    O O1 0.91933(12) 0.5946(2) 0.44369(12) 0.0406(6) Uani d . 1 . .
    O O2 0.79528(13) 0.5265(3) 0.46336(12) 0.0439(6) Uani d . 1 . .
loop_
    _atom_site_aniso_label
    _atom_site_aniso_U_11
    _atom_site_aniso_U_22
    _atom_site_aniso_U_33
    _atom_site_aniso_U_12
    _atom_site_aniso_U_13
    _atom_site_aniso_U_23
    Br1 0.0773(3) 0.0523(3) 0.0825(3) 0.0132(2) 0.0174(2) -0.0179(2)
    Br2 0.1021(4) 0.0865(4) 0.0482(3) 0.0256(3) 0.0059(2) 0.0173(2)
    C1 0.050(2) 0.049(3) 0.052(2) 0.0083(19) -0.0017(17) -0.0152(18)
    C2 0.050(2) 0.053(3) 0.049(2) 0.0007(19) 0.0078(17) -0.0141(19)
    C3 0.042(2) 0.049(3) 0.049(2) -0.0094(18) 0.0049(16) -0.0013(17)
    C4 0.0355(19) 0.036(2) 0.0436(18) -0.0013(15) -0.0019(14) -0.0083(15)
    C5 0.0358(19) 0.041(2) 0.0407(17) -0.0019(16) -0.0029(14) -0.0054(15)
    C6 0.047(2) 0.037(2) 0.051(2) 0.0000(18) 0.0004(16) -0.0026(16)
    C7 0.055(2) 0.050(3) 0.0416(19) -0.0012(19) 0.0015(16) 0.0006(17)
    C8 0.045(2) 0.040(2) 0.0448(19) 0.0040(17) -0.0025(15) -0.0028(16)
    C9 0.0367(19) 0.035(2) 0.0406(18) -0.0023(16) 0.0005(14) -0.0033(15)
    C10 0.039(2) 0.040(2) 0.0413(18) -0.0010(16) -0.0017(14) 0.0008(15)
    C11 0.039(2) 0.050(3) 0.057(2) 0.0081(18) 0.0087(16) 0.0004(18)
    C12 0.055(2) 0.059(3) 0.046(2) 0.007(2) 0.0129(17) -0.0014(18)
    C13 0.033(2) 0.037(2) 0.0505(19) 0.0008(16) 0.0029(14) 0.0023(16)
    C14 0.047(2) 0.054(3) 0.046(2) 0.0001(19) 0.0004(16) 0.0043(17)
    C15 0.052(2) 0.072(4) 0.058(2) 0.004(2) 0.0043(18) 0.018(2)
    C16 0.062(3) 0.057(3) 0.094(3) 0.003(2) 0.009(2) 0.025(3)
    C17 0.065(3) 0.039(3) 0.086(3) 0.001(2) 0.007(2) -0.003(2)
    C18 0.050(2) 0.044(3) 0.058(2) 0.0050(19) 0.0041(17) -0.0028(18)
    O1 0.0348(13) 0.0354(16) 0.0516(13) -0.0005(11) -0.0001(10) -0.0037(11)
    O2 0.0379(14) 0.0448(17) 0.0489(13) -0.0042(11) -0.0044(11) 0.0071(11)
_geom_special_details
;
All esds (except the esd in the dihedral angle between two l.s. planes) are
estimated using the full covariance matrix. The cell esds are taken into
account individually in the estimation of esds in distances, angles and
torsion angles; correlations between esds in cell parameters are only used
when they are defined by crystal symmetry. An approximate (isotropic)
treatment of cell esds is used for estimating esds involving l.s. planes.
;
loop_
    _geom_bond_atom_site_label_1
    _geom_bond_atom_site_label_2
    _geom_bond_site_symmetry_2
    _geom_bond_distance
    _geom_bond_publ_flag
    Br1 C1 . 1.900(4) ?
    Br2 C7 . 1.898(4) ?
    C1 C2 . 1.377(6) ?
    C1 C6 . 1.381(5) ?
    C2 C3 . 1.382(6) ?
    C2 H2 . 0.9300 ?
    C3 C4 . 1.384(5) ?
    C3 H3 . 0.9300 ?
    C4 O1 . 1.376(4) ?
    C4 C5 . 1.394(5) ?
    C5 C6 . 1.398(5) ?
    C5 C9 . 1.478(5) ?
    C6 H6 . 0.9300 ?
    C7 C12 . 1.374(5) ?
    C7 C8 . 1.388(5) ?
    C8 C9 . 1.387(5) ?
    C8 H8 . 0.9300 ?
    C9 C10 . 1.394(5) ?
    C10 O2 . 1.381(4) ?
    C10 C11 . 1.383(5) ?
    C11 C12 . 1.379(5) ?
    C11 H11 . 0.9300 ?
    C12 H12 . 0.9300 ?
    C13 O1 . 1.424(4) ?
    C13 O2 . 1.428(4) ?
    C13 C18 . 1.501(5) ?
    C13 C14 . 1.519(5) ?
    C14 C15 . 1.530(5) ?
    C14 H14A . 0.9700 ?
    C14 H14B . 0.9700 ?
    C15 C16 . 1.502(6) ?
    C15 H15A . 0.9700 ?
    C15 H15B . 0.9700 ?
    C16 C17 . 1.521(6) ?
    C16 H16A . 0.9700 ?
    C16 H16B . 0.9700 ?
    C17 C18 . 1.512(6) ?
    C17 H17A . 0.9700 ?
    C17 H17B . 0.9700 ?
    C18 H18A . 0.9700 ?
    C18 H18B . 0.9700 ?
loop_
    _geom_angle_atom_site_label_1
    _geom_angle_atom_site_label_2
    _geom_angle_atom_site_label_3
    _geom_angle_site_symmetry_1
    _geom_angle_site_symmetry_3
    _geom_angle
    _geom_angle_publ_flag
    C2 C1 C6 . . 122.2(4) ?
    C2 C1 Br1 . . 118.1(3) ?
    C6 C1 Br1 . . 119.7(3) ?
    C1 C2 C3 . . 118.7(3) ?
    C1 C2 H2 . . 120.7 ?
    C3 C2 H2 . . 120.7 ?
    C4 C3 C2 . . 120.2(4) ?
    C4 C3 H3 . . 119.9 ?
    C2 C3 H3 . . 119.9 ?
    O1 C4 C3 . . 118.2(3) ?
    O1 C4 C5 . . 120.3(3) ?
    C3 C4 C5 . . 121.2(3) ?
    C4 C5 C6 . . 118.4(3) ?
    C4 C5 C9 . . 119.6(3) ?
    C6 C5 C9 . . 121.9(3) ?
    C1 C6 C5 . . 119.4(4) ?
    C1 C6 H6 . . 120.3 ?
    C5 C6 H6 . . 120.3 ?
    C12 C7 C8 . . 121.6(3) ?
    C12 C7 Br2 . . 119.8(3) ?
    C8 C7 Br2 . . 118.5(3) ?
    C9 C8 C7 . . 119.9(3) ?
    C9 C8 H8 . . 120.0 ?
    C7 C8 H8 . . 120.0 ?
    C8 C9 C10 . . 118.0(3) ?
    C8 C9 C5 . . 121.8(3) ?
    C10 C9 C5 . . 120.2(3) ?
    O2 C10 C11 . . 118.7(3) ?
    O2 C10 C9 . . 119.3(3) ?
    C11 C10 C9 . . 121.5(3) ?
    C12 C11 C10 . . 120.0(3) ?
    C12 C11 H11 . . 120.0 ?
    C10 C11 H11 . . 120.0 ?
    C7 C12 C11 . . 118.9(3) ?
    C7 C12 H12 . . 120.5 ?
    C11 C12 H12 . . 120.5 ?
    O1 C13 O2 . . 110.3(3) ?
    O1 C13 C18 . . 106.3(3) ?
    O2 C13 C18 . . 111.1(3) ?
    O1 C13 C14 . . 111.8(3) ?
    O2 C13 C14 . . 104.8(3) ?
    C18 C13 C14 . . 112.6(3) ?
    C13 C14 C15 . . 111.3(3) ?
    C13 C14 H14A . . 109.4 ?
    C15 C14 H14A . . 109.4 ?
    C13 C14 H14B . . 109.4 ?
    C15 C14 H14B . . 109.4 ?
    H14A C14 H14B . . 108.0 ?
    C16 C15 C14 . . 111.3(3) ?
    C16 C15 H15A . . 109.4 ?
    C14 C15 H15A . . 109.4 ?
    C16 C15 H15B . . 109.4 ?
    C14 C15 H15B . . 109.4 ?
    H15A C15 H15B . . 108.0 ?
    C15 C16 C17 . . 111.4(4) ?
    C15 C16 H16A . . 109.3 ?
    C17 C16 H16A . . 109.3 ?
    C15 C16 H16B . . 109.3 ?
    C17 C16 H16B . . 109.3 ?
    H16A C16 H16B . . 108.0 ?
    C18 C17 C16 . . 110.8(4) ?
    C18 C17 H17A . . 109.5 ?
    C16 C17 H17A . . 109.5 ?
    C18 C17 H17B . . 109.5 ?
    C16 C17 H17B . . 109.5 ?
    H17A C17 H17B . . 108.1 ?
    C13 C18 C17 . . 112.2(3) ?
    C13 C18 H18A . . 109.2 ?
    C17 C18 H18A . . 109.2 ?
    C13 C18 H18B . . 109.2 ?
    C17 C18 H18B . . 109.2 ?
    H18A C18 H18B . . 107.9 ?
    C4 O1 C13 . . 117.8(3) ?
    C10 O2 C13 . . 118.2(3) ?
