# Supplementary material for: 2′,10′-Dibromo­spiro­[cylohexane-1,6-di­benzo[d,f][1,3]dioxepine]
Source: Acta Crystallogr Sect E Struct Rep Online. 2010 Apr 10;66(Pt 5):o1047. doi: 10.1107/S1600536810012535 (PMC2979053; doi:10.1107/S1600536810012535)
Supplement: Supplementary file 2 [file e-66-o1047-Isup2.hkl]

# 
# h,k,l, Fc-squared, Fo-squared, sigma(Fo-squared) and status flag 
# 
data_I
_shelx_title ' 1 in Pbca' 
_shelx_refln_list_code          4 
_shelx_F_calc_maximum      386.27 
_exptl_crystal_F_000      1680.00 
_reflns_d_resolution_high  0.7701 
 
loop_ 
 _symmetry_equiv_pos_as_xyz 
 'x, y, z' 
 '-x+1/2, -y, z+1/2' 
 '-x, y+1/2, -z+1/2' 
 'x+1/2, -y+1/2, -z' 
 '-x, -y, -z' 
 'x-1/2, y, -z-1/2' 
 'x, -y-1/2, z-1/2' 
 '-x-1/2, y-1/2, z' 
 
_cell_length_a    17.7933 
_cell_length_b    10.1428 
_cell_length_c    18.2790 
_cell_angle_alpha  90.000 
_cell_angle_beta   90.000 
_cell_angle_gamma  90.000 
 
_shelx_F_squared_multiplier     1.000 
 
loop_ 
 _refln_index_h 
 _refln_index_k 
 _refln_index_l 
 _refln_F_squared_calc 
 _refln_F_squared_meas 
 _refln_F_squared_sigma 
 _refln_observed_status 
   8   0   0      475.90      508.52     27.28 o 
  10   0   0    41082.94    39953.03   1488.37 o 
  12   0   0     8411.54     7752.78    158.57 o 
  14   0   0     2220.84     2523.68    159.55 o 
  16   0   0        6.91      -92.14    163.70 o 
  18   0   0       23.97       60.14    111.61 o 
  20   0   0       83.08      -60.95    174.73 o 
  22   0   0      240.99      211.96    282.42 o 
   2   1   0    11128.26    11090.62    160.92 o 
   4   1   0     2207.18     2038.61     47.90 o 
   6   1   0    42092.85    43005.44   1572.76 o 
   8   1   0      320.74      473.06     50.47 o 
  10   1   0     4851.46     5450.13    209.56 o 
  12   1   0     2662.88     2881.99    291.70 o 
  14   1   0      609.66      529.92    114.54 o 
  16   1   0      842.92      759.06     36.76 o 
  18   1   0       71.57       64.95     77.67 o 
  20   1   0        3.30      -31.42    111.38 o 
  22   1   0        1.19      -65.30    106.30 o 
   0   2   0     5045.23     4655.42    101.15 o 
   2   2   0     4766.78     4298.92     68.29 o 
   4   2   0   124807.64   123654.70   8545.24 o 
   6   2   0    24395.44    24773.56    762.02 o 
   8   2   0    37193.08    37354.61   1077.62 o 
  10   2   0     2411.78     2740.17    121.08 o 
  12   2   0     2200.65     2131.59    341.63 o 
  14   2   0     2600.04     2526.84    442.93 o 
  16   2   0       39.30       52.03     30.09 o 
  18   2   0      227.69      222.73     81.77 o 
  20   2   0       12.73     -105.76    133.57 o 
  22   2   0        8.27       73.18    118.57 o 
   2   3   0    97321.76    91924.48   5228.13 o 
   4   3   0    26081.96    25505.86    660.06 o 
   6   3   0     1289.20     1111.59     44.99 o 
   8   3   0    24890.99    25439.90    709.48 o 
  10   3   0     2794.84     2738.05     67.84 o 
  12   3   0     4155.55     4393.66    211.80 o 
  14   3   0     2712.30     2698.74    410.13 o 
  16   3   0      238.71      381.37    139.61 o 
  18   3   0     1793.47     1680.99    234.63 o 
  20   3   0      389.17      311.99    125.10 o 
  22   3   0        2.81      113.24    128.04 o 
   0   4   0    12258.73    11434.97    499.81 o 
   2   4   0     1291.52     1239.68     59.37 o 
   4   4   0       98.12      140.21     34.08 o 
   6   4   0     6011.10     7102.73    167.50 o 
   8   4   0     4647.63     4228.42    119.89 o 
  10   4   0      127.58      149.85     28.58 o 
  12   4   0     1769.96     1602.52     64.49 o 
  14   4   0      335.86      283.02    135.26 o 
  16   4   0      159.64       91.21    108.76 o 
  18   4   0        9.17      -60.16    120.66 o 
  20   4   0      208.43      128.48    143.56 o 
  22   4   0      146.06      -72.33    195.92 o 
   2   5   0       60.57      131.55     48.57 o 
   4   5   0    12132.64    11688.11    344.19 o 
   6   5   0    13529.42    12207.05    356.35 o 
   8   5   0      229.98      182.70     55.60 o 
  10   5   0      233.42      184.92     62.48 o 
  12   5   0       14.91       -5.30     46.14 o 
  14   5   0      171.29      294.27     44.14 o 
  16   5   0      526.29      500.13    170.26 o 
  18   5   0      868.41      788.25    173.83 o 
  20   5   0       21.79       57.55    147.56 o 
   0   6   0    26823.30    25795.32   2283.13 o 
   2   6   0    10552.63    10002.93    302.85 o 
   4   6   0      411.83      300.51     66.73 o 
   6   6   0      199.92      142.75     60.33 o 
   8   6   0      297.55      222.70     62.67 o 
  10   6   0     5589.58     5698.98    215.34 o 
  12   6   0     2634.06     2481.47    107.99 o 
  14   6   0        4.13      -33.56     36.35 o 
  16   6   0       28.47       18.30     37.36 o 
  18   6   0        5.35      -20.65    166.69 o 
  20   6   0      151.25       90.90    163.92 o 
   2   7   0     1054.38     1230.86     88.23 o 
   4   7   0      779.73      861.39    111.44 o 
   6   7   0      311.07      471.37     82.99 o 
   8   7   0       79.63       55.96     66.48 o 
  10   7   0     4218.93     4286.72    191.86 o 
  12   7   0      220.23      198.34     61.28 o 
  14   7   0     1148.77     1108.29     89.89 o 
  16   7   0       26.37     -100.85    121.60 o 
  18   7   0      125.82       89.71    195.84 o 
   2   8   0     5470.79     5394.70    249.21 o 
   4   8   0     4341.62     3871.62    224.40 o 
   6   8   0      214.97      190.55     75.49 o 
   8   8   0     1950.59     1960.30    157.94 o 
  10   8   0      898.78     1332.11    121.41 o 
  12   8   0      786.50      678.06    182.09 o 
  14   8   0      829.41      686.73     92.69 o 
  16   8   0      186.58      193.93    154.58 o 
  18   8   0       38.44      133.81    121.66 o 
   4   9   0     9616.86     9179.28    499.46 o 
   6   9   0     2141.58     2310.35    156.92 o 
   8   9   0       22.32      -22.62    103.90 o 
  10   9   0       33.83       -5.25     86.54 o 
  12   9   0      186.25      -26.31    101.19 o 
  14   9   0      646.68      839.05    136.50 o 
  16   9   0      106.60       38.43    125.59 o 
   2  10   0     1379.79     1815.24    301.28 o 
   4  10   0      743.87      954.84    170.74 o 
   6  10   0      398.68      333.37    113.70 o 
   8  10   0      124.35      102.34    110.50 o 
  10  10   0       99.64       91.46    116.19 o 
  12  10   0      170.51      268.18    121.49 o 
  14  10   0      290.56      407.82     86.96 o 
   4  11   0      967.36      767.62    159.38 o 
   6  11   0      790.20      759.51    166.59 o 
   8  11   0     1170.51     1517.81    333.17 o 
  10  11   0      116.20      -12.19    127.69 o 
  12  11   0       13.49        0.15    127.75 o 
   6  12   0      311.45      735.03    283.32 o 
   8  12   0      294.87      108.13    159.21 o 
   2   1   1    12751.80    11598.21    107.55 o 
   3   1   1    27159.32    26285.01    384.99 o 
   4   1   1    31185.89    28382.87    803.40 o 
   5   1   1     4057.91     3888.31     39.37 o 
   6   1   1    16230.65    16827.71    271.78 o 
   7   1   1     4167.60     4347.26     91.73 o 
   8   1   1    11660.42    11655.88    240.78 o 
   9   1   1     5833.60     5795.62    140.14 o 
  10   1   1       40.70       70.13     17.00 o 
  11   1   1     7107.36     8094.30    210.91 o 
  12   1   1      202.42      256.30     27.54 o 
  13   1   1     2514.11     2479.92     75.58 o 
  14   1   1     1115.30     1173.62     47.44 o 
  15   1   1      712.86      675.11     43.75 o 
  16   1   1      344.30      379.75     36.36 o 
  17   1   1        0.68      -16.17     31.70 o 
  18   1   1      298.49      254.62     61.26 o 
  19   1   1      185.91       43.08     62.09 o 
  20   1   1       78.72       39.17    107.60 o 
  21   1   1      243.04      169.07     85.74 o 
  22   1   1        9.62       30.64     73.18 o 
  23   1   1       24.43       21.22    151.15 o 
   0   2   1    10699.40    10606.62    181.55 o 
   1   2   1     9437.92     8723.33    111.17 o 
   2   2   1     2149.72     2055.45     35.50 o 
   3   2   1    15169.61    15259.24    215.70 o 
   4   2   1     9432.78     8391.08     99.80 o 
   5   2   1     1852.27     1703.46     29.16 o 
   6   2   1     3991.07     3664.84     52.71 o 
   7   2   1      419.77      327.65     17.76 o 
   8   2   1    11192.63    10610.85    132.48 o 
   9   2   1     3828.37     4134.82     71.32 o 
  10   2   1      350.40      373.06     25.81 o 
  11   2   1      217.32      255.33     51.42 o 
  12   2   1     1523.12     1571.30     99.62 o 
  13   2   1     1977.16     2200.74    110.80 o 
  14   2   1     2109.80     2265.72    123.91 o 
  15   2   1     1448.11     1681.65    122.71 o 
  16   2   1        3.76      -44.19     44.19 o 
  17   2   1       75.90       77.79     42.22 o 
  18   2   1      391.75      447.37     41.15 o 
  19   2   1       15.14        5.00     22.85 o 
  20   2   1       18.38       79.51     79.45 o 
  21   2   1       23.19      -38.73     76.93 o 
  22   2   1       49.44      -10.80     78.78 o 
   1   3   1     1393.13     1377.11     37.77 o 
   2   3   1      606.50      500.25     22.67 o 
   3   3   1      816.72      728.77     25.86 o 
   4   3   1    11470.14    10897.38    152.94 o 
   5   3   1     5945.28     6241.32    102.04 o 
   6   3   1     7535.81     6822.39     99.06 o 
   7   3   1      952.91     1071.98     38.26 o 
   8   3   1      244.34      354.07     22.94 o 
   9   3   1      953.11      973.95     30.42 o 
  10   3   1      523.15      612.39     24.67 o 
  11   3   1        3.77       -9.15     25.76 o 
  12   3   1     1493.17     1474.89     54.49 o 
  13   3   1       65.59      110.43     63.22 o 
  14   3   1       81.23      144.61     76.54 o 
  15   3   1      659.29      716.48    102.13 o 
  16   3   1      161.54      273.19     92.91 o 
  17   3   1       42.98      -75.21     94.32 o 
  18   3   1       16.01      -39.70     39.70 o 
  19   3   1       41.88       -0.17     27.48 o 
  20   3   1      119.65       28.16     67.97 o 
  21   3   1      122.73       97.72     75.32 o 
  22   3   1        0.58       -1.56     89.29 o 
   0   4   1    60545.37    52892.47   2121.33 o 
   1   4   1      722.27      720.84     34.12 o 
   2   4   1     5511.40     5405.50     85.94 o 
   3   4   1     3430.16     3345.17     61.34 o 
   4   4   1       45.75        0.03     23.19 o 
   5   4   1    11573.52    11216.27    192.37 o 
   6   4   1      298.37      285.46     31.35 o 
   7   4   1    13688.12    13885.25    276.88 o 
   8   4   1      952.05     1048.39     44.88 o 
   9   4   1     4424.65     4607.51     86.93 o 
  10   4   1    11792.49    11895.81    201.46 o 
  11   4   1        0.11       11.01     18.09 o 
  12   4   1     4815.78     4573.69     90.99 o 
  13   4   1      374.02      382.98     27.70 o 
  14   4   1        1.84      -28.30     53.94 o 
  15   4   1     1229.20     1353.00    119.03 o 
  16   4   1      418.83      405.28     96.41 o 
  17   4   1      310.60      338.59     99.18 o 
  18   4   1      211.92      109.54     98.13 o 
  19   4   1       31.74       10.89     97.70 o 
  20   4   1       57.84      214.06    118.19 o 
  21   4   1        4.74       13.40    115.37 o 
   1   5   1      948.98      889.52     43.63 o 
   2   5   1     1959.52     1762.09     51.56 o 
   3   5   1       33.51       32.80     33.35 o 
   4   5   1    10943.15    10421.45    186.54 o 
   5   5   1     1425.96     1569.08     55.06 o 
   6   5   1     9723.96     9516.76    210.34 o 
   7   5   1      505.40      584.26     45.36 o 
   8   5   1      464.14      684.63     46.22 o 
   9   5   1      182.04      174.58     33.81 o 
  10   5   1      640.85      621.55     48.74 o 
  11   5   1     1141.47     1152.29     80.48 o 
  12   5   1      659.41      816.46     53.11 o 
  13   5   1     1066.19     1076.12     39.36 o 
  14   5   1       97.02      122.40     27.50 o 
  15   5   1       18.82       55.98     27.59 o 
  16   5   1     1350.92     1199.96    133.62 o 
  17   5   1      175.85      157.99    101.33 o 
  18   5   1        0.46       73.70    103.30 o 
  19   5   1      154.86      148.90    114.55 o 
  20   5   1        0.24      124.01    121.33 o 
  21   5   1       34.16        5.67    121.88 o 
   0   6   1      632.50      650.91     67.28 o 
   1   6   1      165.49      153.85     35.15 o 
   2   6   1     3933.39     3658.86     92.04 o 
   3   6   1      892.89      919.20     52.72 o 
   4   6   1     9247.69     8779.90    185.29 o 
   5   6   1     2256.02     2341.32     80.99 o 
   6   6   1     1862.13     1900.21     66.78 o 
   7   6   1     3533.46     3726.73    104.69 o 
   8   6   1     2018.72     2051.01     89.61 o 
   9   6   1      176.07      213.14     52.68 o 
  10   6   1      263.78      241.47     42.74 o 
  11   6   1      111.24       78.07     46.85 o 
  12   6   1      536.45      629.33     43.08 o 
  13   6   1      580.46      471.46     41.06 o 
  14   6   1     1655.11     1610.44     76.30 o 
  15   6   1      258.22      218.19     30.64 o 
  16   6   1       72.21       21.97     40.97 o 
  17   6   1      276.29      274.86    105.44 o 
  18   6   1       58.58       20.81    109.70 o 
  19   6   1        6.45      -50.10    117.89 o 
  20   6   1        0.10      -86.59    126.46 o 
   1   7   1     8295.76     7872.50    197.46 o 
   2   7   1    10864.19    10359.07    277.05 o 
   3   7   1      883.52      769.31     70.70 o 
   4   7   1     2832.91     2589.95     91.74 o 
   5   7   1     1098.80     1195.35     73.43 o 
   6   7   1      248.43      231.78     52.89 o 
   7   7   1      423.90      449.28     52.72 o 
   8   7   1     6859.17     7154.24    189.08 o 
   9   7   1     2113.48     2070.40     96.68 o 
  10   7   1     1528.91     1486.04     83.41 o 
  11   7   1     1254.73     1348.97     79.38 o 
  12   7   1     1392.06     1553.86     74.35 o 
  13   7   1      140.20       99.74     34.66 o 
  14   7   1      212.76      243.44     40.16 o 
  15   7   1       44.48       20.69     44.45 o 
  16   7   1        5.45        9.38     36.22 o 
  17   7   1       26.95       24.92     71.64 o 
  18   7   1      154.07       37.14    120.71 o 
  19   7   1       30.16      -45.45    127.38 o 
   0   8   1      498.24      565.13    120.39 o 
   1   8   1        0.01      -33.28     76.81 o 
   2   8   1     3193.04     3334.30    130.70 o 
   3   8   1      742.19      731.83     73.30 o 
   4   8   1     4268.99     4045.93    155.81 o 
   5   8   1      101.96       77.75     61.29 o 
   6   8   1     1806.57     1784.70     86.11 o 
   7   8   1       25.94      -14.26     49.68 o 
   8   8   1     1078.65     1008.12     76.92 o 
   9   8   1       37.86       23.13     62.53 o 
  10   8   1      474.03      570.85     68.49 o 
  11   8   1      266.16      264.62     70.52 o 
  12   8   1        5.68       24.02     51.95 o 
  13   8   1      101.47      114.22     43.21 o 
  14   8   1       60.97       90.43     39.03 o 
  15   8   1        8.45      -18.93     39.74 o 
  16   8   1       57.12      101.85     90.82 o 
  17   8   1      108.29      -27.58     85.91 o 
  18   8   1      180.04      114.13     95.27 o 
   1   9   1      487.84      743.30    143.49 o 
   2   9   1      263.98      309.61    120.48 o 
   3   9   1      283.90      322.91     76.92 o 
   4   9   1     1786.55     1959.04    108.93 o 
   5   9   1       70.84      -17.59     64.44 o 
   6   9   1     3451.01     3531.86    137.48 o 
   7   9   1      611.58      581.17     83.04 o 
   8   9   1       29.63       79.28     67.04 o 
   9   9   1      111.68       57.87     64.86 o 
  10   9   1       34.94      -13.70     65.87 o 
  11   9   1      416.80      324.67     83.78 o 
  12   9   1      100.57      116.45     65.34 o 
  13   9   1      170.11       86.72     58.34 o 
  14   9   1       64.59       84.89     66.71 o 
  15   9   1       69.25       39.06     59.59 o 
  16   9   1      398.90      456.96    105.57 o 
   0  10   1     4825.28     5088.00    402.58 o 
   1  10   1        9.89       63.68    124.26 o 
   3  10   1       21.15       87.80    108.32 o 
   4  10   1      387.13      290.92     84.63 o 
   5  10   1      498.49      528.59     91.64 o 
   6  10   1        4.19      -17.49     68.98 o 
   7  10   1      772.87      704.78     89.30 o 
   8  10   1       28.44      -11.33     78.90 o 
   9  10   1       14.01      -52.30     73.50 o 
  10  10   1     1476.15     1350.99    113.18 o 
  11  10   1        0.34       42.68     91.22 o 
  12  10   1      490.38      429.41     84.45 o 
  13  10   1       72.44      160.10     78.12 o 
  14  10   1       24.86       57.46     53.30 o 
  15  10   1       20.93      -58.40     66.30 o 
   2  11   1      365.02      394.16    225.24 o 
   3  11   1       47.26      117.35    197.17 o 
   4  11   1      138.88       54.89    104.06 o 
   5  11   1        1.50       44.70     80.25 o 
   6  11   1       29.19      -31.32     80.10 o 
   7  11   1        5.46       40.15     74.13 o 
   8  11   1      126.69       91.65    104.66 o 
   9  11   1       46.25      -48.77     77.74 o 
  10  11   1      166.68      104.47     89.47 o 
  11  11   1       52.17      -17.94     83.94 o 
  12  11   1        0.51      -40.55     66.12 o 
   4  12   1      492.76      761.04    337.85 o 
   5  12   1      261.87      238.75    126.60 o 
   6  12   1        0.99       17.20     96.68 o 
   7  12   1       51.62      128.31     93.72 o 
   8  12   1      305.25      177.17    113.86 o 
   9  12   1        5.26       37.70     87.06 o 
   2   0   2      204.41      276.02     13.59 o 
   3   0   2     3370.22     3080.80     49.40 o 
   4   0   2     9694.46     9360.12    161.28 o 
   5   0   2    45803.39    44769.08   1853.31 o 
   6   0   2    21601.29    21021.06    528.80 o 
   7   0   2     6423.77     6007.67    223.21 o 
   8   0   2    22600.58    23438.64    514.18 o 
   9   0   2    13811.90    13148.49    505.14 o 
  10   0   2    13370.48    13221.32    270.29 o 
  11   0   2     3128.26     3438.61     99.06 o 
  12   0   2     1795.84     1573.67     81.16 o 
  13   0   2     1215.92     1257.87     37.54 o 
  14   0   2      564.17      687.44     45.06 o 
  15   0   2     2393.89     2446.31     93.29 o 
  16   0   2      326.79      343.59     42.79 o 
  17   0   2     2250.11     2140.87    115.94 o 
  18   0   2      315.33      263.13    158.13 o 
  19   0   2       81.31      102.78     97.09 o 
  20   0   2      234.85       97.11    136.59 o 
  21   0   2       91.30      135.50    139.35 o 
  22   0   2       67.84      -51.91    106.06 o 
  23   0   2        5.77     -275.16    275.16 o 
   1   1   2      770.48      693.00      9.91 o 
   2   1   2    38872.45    37318.84    642.41 o 
   3   1   2   149204.84   146534.38   6954.05 o 
   4   1   2    33523.86    32286.53    536.19 o 
   5   1   2     4570.22     4515.09     60.92 o 
   6   1   2    27168.37    27024.23    484.30 o 
   7   1   2     5230.16     5058.21     78.70 o 
   8   1   2     5875.23     6116.93    115.74 o 
   9   1   2      398.39      346.88     23.15 o 
  10   1   2      743.43      700.27     40.16 o 
  11   1   2      236.18      175.29     25.40 o 
  12   1   2     3913.92     4073.42     95.84 o 
  13   1   2     1371.13     1372.40     53.44 o 
  14   1   2      267.17      369.27     43.35 o 
  15   1   2        2.53       23.71     17.76 o 
  16   1   2     1094.17     1146.44     53.61 o 
  17   1   2      110.58      136.86     36.53 o 
  18   1   2       60.28       38.31     37.88 o 
  19   1   2       72.84       54.30     66.32 o 
  20   1   2        2.34       14.04     65.97 o 
  21   1   2      152.93       40.47     80.47 o 
  22   1   2        1.02      -21.78     77.37 o 
   0   2   2    59079.62    56698.88   2181.88 o 
   1   2   2     1758.32     1554.15     25.39 o 
   2   2   2    16524.21    15809.83    227.53 o 
   3   2   2      131.92      110.25     14.97 o 
   4   2   2    32830.61    32052.49    576.19 o 
   5   2   2    21347.94    21053.62    311.80 o 
   6   2   2     5160.71     4855.73     81.15 o 
   7   2   2     7266.13     7186.82     89.52 o 
   8   2   2     4853.44     4431.87     82.66 o 
   9   2   2     1719.93     1639.57     51.43 o 
  10   2   2     1324.63     1229.55     48.29 o 
  11   2   2       35.97       58.80     42.22 o 
  12   2   2      785.09      832.78     63.58 o 
  13   2   2      568.78      678.88     66.06 o 
  14   2   2     4087.97     4153.74    170.46 o 
  15   2   2     1429.18     1680.64     84.80 o 
  16   2   2      111.70      128.34     38.60 o 
  17   2   2     1294.81     1094.46    180.69 o 
  18   2   2      797.50      625.32     82.12 o 
  19   2   2      336.45      224.19     90.88 o 
  20   2   2        8.90      -30.14     69.18 o 
  21   2   2      493.81      254.59     81.77 o 
  22   2   2       13.31       48.62     84.72 o 
   1   3   2    21782.12    20294.40    353.48 o 
   2   3   2    24318.66    23818.24    433.55 o 
   3   3   2    22048.74    21504.36    361.63 o 
   4   3   2     3113.59     3271.67     50.94 o 
   5   3   2     1123.37     1212.51     38.15 o 
   6   3   2     6204.77     6163.35     88.73 o 
   7   3   2      329.13      321.28     25.21 o 
   8   3   2    11025.62    10996.64    171.89 o 
   9   3   2     9408.09    10006.00    193.14 o 
  10   3   2     1775.80     1588.24     36.40 o 
  11   3   2     8510.51     8488.00    146.00 o 
  12   3   2      971.65     1123.23     54.70 o 
  13   3   2     3890.40     4072.84    186.95 o 
  14   3   2      349.76      256.57     81.65 o 
  15   3   2      209.28      198.98     99.68 o 
  16   3   2       10.27       -6.93     96.22 o 
  17   3   2       52.15       -8.87     89.97 o 
  18   3   2      123.75       53.83     64.97 o 
  19   3   2      113.65      125.77     58.80 o 
  20   3   2       98.62      135.92     74.34 o 
  21   3   2      150.46       93.92     72.03 o 
  22   3   2        0.40        0.50     84.21 o 
   0   4   2     9652.28     9428.94    214.92 o 
   1   4   2     2552.82     2386.09     52.86 o 
   2   4   2      755.03      792.77     33.19 o 
   3   4   2      206.00      209.95     25.84 o 
   4   4   2    37019.84    37341.07    944.66 o 
   5   4   2     4434.32     4556.55     89.65 o 
   6   4   2       47.41       20.67     29.18 o 
   7   4   2     1023.74     1021.94     41.29 o 
   8   4   2    12727.87    12708.54    257.49 o 
   9   4   2       90.75      139.35     27.46 o 
  10   4   2     1803.98     1789.83     59.80 o 
  11   4   2      443.40      512.80     33.64 o 
  12   4   2       52.41       -9.95     19.76 o 
  13   4   2      623.77      621.14     34.94 o 
  14   4   2     2267.92     2270.94     99.56 o 
  15   4   2      247.03      165.40     74.16 o 
  16   4   2       44.89       70.60     76.47 o 
  17   4   2        8.80      -20.31     79.85 o 
  18   4   2      795.27      669.84    111.59 o 
  19   4   2        0.80      -29.02     91.48 o 
  20   4   2      111.17       36.74     97.95 o 
  21   4   2      152.65      131.47     92.40 o 
   1   5   2    24646.02    24365.94    519.86 o 
   2   5   2     5071.60     5229.50     95.45 o 
   3   5   2     9689.75     9717.09    176.33 o 
   4   5   2     1885.28     1767.79     55.41 o 
   5   5   2     1189.27     1281.94     47.70 o 
   6   5   2     4272.18     4210.87     89.01 o 
   7   5   2       30.68       60.59     36.04 o 
   8   5   2      384.26      406.72     41.49 o 
   9   5   2     6670.18     6750.69    149.11 o 
  10   5   2      511.30      466.45     42.90 o 
  11   5   2     2527.20     2779.72     81.04 o 
  12   5   2       91.86       77.54     24.02 o 
  13   5   2     1333.34     1383.75     48.25 o 
  14   5   2        6.81        9.15     16.81 o 
  15   5   2      332.11      324.20     81.64 o 
  16   5   2      878.67      703.89     33.62 o 
  17   5   2      287.87      320.77     98.48 o 
  18   5   2      136.46       33.42     93.10 o 
  19   5   2      512.49      439.84    117.37 o 
  20   5   2       11.28       47.82    106.22 o 
  21   5   2      178.77      169.98    119.00 o 
   0   6   2     4828.54     4649.60    150.40 o 
   1   6   2      164.62      223.35     36.07 o 
   2   6   2      121.56      161.18     35.57 o 
   3   6   2     2338.38     2064.17     72.80 o 
   4   6   2      801.79      890.09     50.69 o 
   5   6   2     8549.47     8251.62    180.09 o 
   6   6   2        0.60       -7.36     39.49 o 
   7   6   2     3959.71     3959.61    104.06 o 
   8   6   2      848.26      771.99     57.05 o 
   9   6   2      180.34      160.56     46.65 o 
  10   6   2      206.69      226.70     52.21 o 
  11   6   2       44.14       76.10     43.13 o 
  12   6   2     2101.37     1989.93     83.26 o 
  13   6   2     1230.16     1166.23     61.19 o 
  14   6   2      161.17      145.19     33.30 o 
  15   6   2     1104.41      989.04     58.06 o 
  16   6   2       94.42      105.79     33.76 o 
  17   6   2      152.69      179.69     99.66 o 
  18   6   2       42.05       29.74     99.78 o 
  19   6   2       44.16      -42.87    107.18 o 
  20   6   2        7.49     -119.76    119.76 o 
   1   7   2     2185.95     2042.07    157.81 o 
   2   7   2     1291.01     1252.87     78.89 o 
   3   7   2      457.77      527.45     55.00 o 
   4   7   2       13.29       19.16     43.20 o 
   5   7   2        2.55       -6.55     49.86 o 
   6   7   2      435.17      395.78     54.66 o 
   7   7   2      124.31      136.02     51.05 o 
   8   7   2        3.52        5.63     49.10 o 
   9   7   2      147.34      206.60     50.94 o 
  10   7   2       22.93       53.00     44.34 o 
  11   7   2      174.66      218.77     63.12 o 
  12   7   2       10.98       38.69     52.70 o 
  13   7   2        3.65      -36.59     40.01 o 
  14   7   2       19.30        1.40     34.69 o 
  15   7   2        6.01      -16.45     34.66 o 
  16   7   2        9.16       15.89     55.15 o 
  17   7   2      105.59       83.49     83.33 o 
  18   7   2      194.12      110.60    114.87 o 
  19   7   2       37.74       17.71    116.21 o 
   0   8   2     2924.02     3108.12    176.57 o 
   1   8   2     3842.82     3743.75    156.43 o 
   2   8   2       67.60       -3.68    160.13 o 
   3   8   2     6091.61     6061.52    250.02 o 
   4   8   2       33.86       90.97     59.59 o 
   5   8   2     1800.87     1684.43     83.90 o 
   6   8   2      164.95      122.37     62.85 o 
   7   8   2     5549.32     5618.27    174.88 o 
   8   8   2      378.21      334.95     59.41 o 
   9   8   2     1291.47     1521.11     96.12 o 
  10   8   2      420.91      386.11     70.00 o 
  11   8   2      105.62       91.97     55.04 o 
  12   8   2        7.59       -1.24     52.82 o 
  13   8   2      186.83      168.58     55.25 o 
  14   8   2        3.55       30.54     38.13 o 
  15   8   2      364.66      341.91     51.07 o 
  16   8   2       82.93       76.52     47.59 o 
  17   8   2      509.94      341.77     99.06 o 
  18   8   2       11.60       70.43     88.57 o 
   1   9   2      224.92      117.84    146.87 o 
   2   9   2       49.02      221.61     81.28 o 
   3   9   2      106.45       77.83     65.54 o 
   4   9   2       60.88       45.53     66.15 o 
   5   9   2       74.44       53.57     55.15 o 
   6   9   2        5.93      -36.08     58.61 o 
   7   9   2       93.52      172.98     63.45 o 
   8   9   2       10.39      -62.69     62.69 o 
   9   9   2      868.99      759.57     87.73 o 
  10   9   2      364.51      279.21     76.26 o 
  11   9   2      482.80      491.13     75.68 o 
  12   9   2       70.11      104.97     66.14 o 
  13   9   2      224.07      175.16     62.62 o 
  14   9   2       74.12       81.78     48.84 o 
  15   9   2       19.67       -5.77     56.30 o 
  16   9   2       32.93      -10.11     82.40 o 
   0  10   2       99.19       96.18    129.40 o 
   1  10   2      126.21      195.05    175.31 o 
   2  10   2       99.30      147.45    170.67 o 
   3  10   2      244.16      266.89    109.96 o 
   4  10   2       28.67       41.36     74.82 o 
   5  10   2      748.95      680.60     94.51 o 
   6  10   2      173.42      180.83     79.66 o 
   7  10   2      412.45      474.99    103.44 o 
   8  10   2      190.86      153.46     81.72 o 
   9  10   2      110.09      167.30     72.71 o 
  10  10   2      178.00      279.21     78.43 o 
  11  10   2       50.78       35.61     75.29 o 
  12  10   2       35.47       60.10     70.84 o 
  13  10   2       33.34       31.25     69.60 o 
  14  10   2        5.13       98.74     58.32 o 
   1  11   2     2328.47     2186.76    386.62 o 
   3  11   2      279.85       88.24    195.05 o 
   4  11   2       32.42       74.03     91.84 o 
   5  11   2       26.02      180.16     81.36 o 
   6  11   2      108.86       42.20     80.84 o 
   7  11   2       43.33       79.24     79.66 o 
   8  11   2      134.67      177.42     85.85 o 
   9  11   2      227.36      222.20     92.21 o 
  10  11   2       14.39        3.25     84.73 o 
  11  11   2      560.46      505.10     78.13 o 
  12  11   2       36.22      -59.95     74.90 o 
   3  12   2       17.03      -11.61    210.72 o 
   4  12   2        5.96       92.57    161.86 o 
   5  12   2       92.60       -0.08     92.48 o 
   6  12   2        9.43      -67.58     92.73 o 
   7  12   2      137.30      231.20     99.09 o 
   8  12   2        4.01       53.76     94.02 o 
   9  12   2        7.79      114.62     89.88 o 
   1   1   3    39169.09    36857.99    573.78 o 
   2   1   3     1156.93     1253.41     21.43 o 
   3   1   3      787.23      714.49     11.01 o 
   4   1   3    28712.52    28347.34    442.55 o 
   5   1   3      702.42      681.31     24.51 o 
   6   1   3    22685.43    23881.29    364.44 o 
   7   1   3     7040.54     7265.75    106.22 o 
   8   1   3      182.35      183.53     18.45 o 
   9   1   3    11100.79    11182.65    182.37 o 
  10   1   3     2730.22     2931.64     58.95 o 
  11   1   3     5670.86     5692.14     84.77 o 
  12   1   3        8.10       40.00     19.90 o 
  13   1   3     3266.77     3344.33     55.37 o 
  14   1   3      384.34      463.54     27.26 o 
  15   1   3       38.08       23.85     19.45 o 
  16   1   3        9.30       54.06     36.77 o 
  17   1   3       96.56      120.28     42.31 o 
  18   1   3      223.98      235.35     47.19 o 
  19   1   3       17.43       29.22     37.77 o 
  20   1   3       50.94      -37.60     65.68 o 
  21   1   3      135.07      127.56     75.31 o 
  22   1   3        2.83      -82.19     89.27 o 
   0   2   3    48747.89    43288.02   1365.02 o 
   1   2   3     2209.46     2145.72     30.93 o 
   2   2   3       37.17       59.26     13.27 o 
   3   2   3     2947.85     2689.29     36.77 o 
   4   2   3     3564.34     3272.10     45.40 o 
   5   2   3    17414.14    17163.55    249.21 o 
   6   2   3      738.79      638.56     27.91 o 
   7   2   3     8620.58     8540.78    132.46 o 
   8   2   3      620.91      630.63     22.87 o 
   9   2   3      884.41      899.82     41.37 o 
  10   2   3     2466.62     2494.49     61.76 o 
  11   2   3      204.15      223.93     50.56 o 
  12   2   3      222.16      295.29     60.92 o 
  13   2   3     1002.43     1040.06     81.92 o 
  14   2   3        1.14       52.00     37.69 o 
  15   2   3       57.75       68.37     32.23 o 
  16   2   3       99.14      103.86     36.30 o 
  17   2   3     2162.38     2015.30    180.75 o 
  18   2   3       26.12        5.66     21.10 o 
  19   2   3      316.51      226.06     36.72 o 
  20   2   3       54.28      125.47     67.47 o 
  21   2   3      109.51      148.19     77.42 o 
  22   2   3        6.09      118.00     92.50 o 
   1   3   3     2392.55     2230.48     38.67 o 
   2   3   3    21523.54    19518.26    325.66 o 
   3   3   3       69.86       81.81     18.68 o 
   4   3   3      307.95      448.13     29.46 o 
   5   3   3     7094.82     7266.64     98.77 o 
   6   3   3     1730.95     1780.94     38.64 o 
   7   3   3     2302.29     2242.30     41.35 o 
   8   3   3     5474.40     5466.66     85.18 o 
   9   3   3      984.34     1082.88     35.95 o 
  10   3   3     2830.96     2895.06     75.55 o 
  11   3   3       41.24       62.20     26.61 o 
  12   3   3      505.50      598.14     50.74 o 
  13   3   3     2428.67     2489.70     84.18 o 
  14   3   3     1213.45     1255.14     99.93 o 
  15   3   3      435.23      523.12     84.83 o 
  16   3   3      106.67       68.46     76.15 o 
  17   3   3        2.01       -1.39     44.95 o 
  18   3   3      149.42      184.50     31.92 o 
  19   3   3        0.41      -27.59     41.88 o 
  20   3   3       38.94      143.07     72.96 o 
  21   3   3        2.92      -56.11     75.22 o 
  22   3   3       40.46      104.81     81.08 o 
   0   4   3     1753.76     1701.89     71.51 o 
   1   4   3     8466.15     8228.25    130.09 o 
   2   4   3     2747.52     2474.65     47.82 o 
   3   4   3    11908.47    11377.31    194.61 o 
   4   4   3    12836.81    11799.37    200.16 o 
   5   4   3    24564.35    24644.22    505.71 o 
   6   4   3     7485.14     7798.85    131.94 o 
   7   4   3     9989.91     9799.65    165.85 o 
   8   4   3     9656.56     9549.03    172.04 o 
   9   4   3     3191.29     3041.00     69.51 o 
  10   4   3      326.60      373.16     31.63 o 
  11   4   3      632.14      696.94     37.55 o 
  12   4   3      380.65      423.37     24.84 o 
  13   4   3      947.87     1000.71     54.24 o 
  14   4   3      792.29      968.43     65.76 o 
  15   4   3       55.22      -40.70     68.52 o 
  16   4   3       25.66      -24.98     74.32 o 
  17   4   3      288.18      343.35     92.47 o 
  18   4   3       15.87      -81.98     87.84 o 
  19   4   3      161.10      155.38     55.05 o 
  20   4   3       39.21       61.62     52.30 o 
  21   4   3       10.76       21.25     86.50 o 
   1   5   3     7477.29     7588.81    135.92 o 
   2   5   3    18668.66    17892.23    357.78 o 
   3   5   3     5048.42     4667.32    103.85 o 
   4   5   3        9.97       33.87     28.86 o 
   5   5   3      853.31      949.46     44.18 o 
   6   5   3     1484.18     1504.07     55.45 o 
   7   5   3      497.56      537.70     40.82 o 
   8   5   3     1642.66     1777.41     69.82 o 
   9   5   3     2871.00     2782.40     86.68 o 
  10   5   3        6.59      -12.34     32.28 o 
  11   5   3      618.64      631.74     50.17 o 
  12   5   3     1719.31     1929.04     84.93 o 
  13   5   3       49.10       22.98     18.26 o 
  14   5   3      226.52      243.82     37.05 o 
  15   5   3      264.42      218.72     46.36 o 
  16   5   3        2.14       10.51     46.84 o 
  17   5   3       45.93      101.69     89.39 o 
  18   5   3       21.82       18.86     91.01 o 
  19   5   3       33.50       55.80     99.55 o 
  20   5   3       54.54      237.94    114.44 o 
  21   5   3        0.67       74.41    114.57 o 
   0   6   3    21090.82    19975.65    713.55 o 
   1   6   3      381.24      401.14     44.46 o 
   2   6   3        8.14       -7.44     32.73 o 
   3   6   3     1973.27     2038.50     67.32 o 
   4   6   3     2923.22     2745.57     88.22 o 
   5   6   3     5935.07     5821.23    140.39 o 
   6   6   3     1452.04     1582.39     70.48 o 
   7   6   3     1451.55     1539.24     63.80 o 
   8   6   3      918.83      982.79     52.81 o 
   9   6   3      555.48      582.33     50.19 o 
  10   6   3     1599.23     1717.18     75.22 o 
  11   6   3     1495.90     1558.30     62.66 o 
  12   6   3     1453.86     1498.10     75.22 o 
  13   6   3       53.36       18.82     28.80 o 
  14   6   3       94.79       87.81     36.66 o 
  15   6   3      164.95      169.83     25.97 o 
  16   6   3       11.09      111.62     75.02 o 
  17   6   3        5.28       45.76    105.06 o 
  18   6   3      110.70      161.19    105.75 o 
  19   6   3        4.54      -72.67    108.76 o 
  20   6   3       31.82        3.75    110.70 o 
   1   7   3     9737.64     9435.47    300.56 o 
   2   7   3     2701.93     2570.06    137.65 o 
   3   7   3     3449.19     3394.94    115.23 o 
   4   7   3     4379.90     4516.99    128.05 o 
   5   7   3      178.56      141.32     51.52 o 
   6   7   3     4884.52     4902.05    133.23 o 
   7   7   3        5.17        6.71     45.37 o 
   8   7   3      561.11      697.13     76.63 o 
   9   7   3     2449.75     2657.05     90.06 o 
  10   7   3        3.54       -4.77     47.78 o 
  11   7   3     2036.78     2186.48    100.01 o 
  12   7   3      148.60      226.20     47.93 o 
  13   7   3      833.82      823.36     61.45 o 
  14   7   3       73.56       80.93     34.21 o 
  15   7   3      146.21       71.30     33.17 o 
  16   7   3      373.12      391.01     63.57 o 
  17   7   3        4.94      -49.73     81.06 o 
  18   7   3       14.91      243.55    152.50 o 
  19   7   3        1.58      146.09    122.48 o 
   0   8   3     6289.38     6163.85    243.92 o 
   1   8   3      142.14      180.99     64.78 o 
   2   8   3     1362.86     1488.52    146.38 o 
   3   8   3      724.00      664.66     89.94 o 
   4   8   3     2400.73     2439.64    105.17 o 
   5   8   3     1342.76     1417.29     76.75 o 
   6   8   3        5.68      -24.20     50.58 o 
   7   8   3      265.84      249.12     60.04 o 
   8   8   3      434.54      417.84     66.87 o 
   9   8   3      225.49      245.60     61.81 o 
  10   8   3      718.53      814.04     78.11 o 
  11   8   3      133.70      150.40     57.86 o 
  12   8   3        0.71      -11.36     56.01 o 
  13   8   3        8.41      -33.87     66.13 o 
  14   8   3      779.53      604.84     76.94 o 
  15   8   3      158.92      121.08     34.77 o 
  16   8   3      100.47       19.13     59.50 o 
  17   8   3        1.05       27.58     84.51 o 
  18   8   3        4.27      110.93    119.41 o 
   1   9   3      308.08      407.92    127.65 o 
   2   9   3     2934.31     3070.21    140.00 o 
   3   9   3     1658.17     1610.76    140.98 o 
   4   9   3       59.56      -67.25     69.09 o 
   5   9   3       86.82       95.17     56.03 o 
   6   9   3       15.89      -20.31     71.59 o 
   7   9   3     1043.08      827.38     77.38 o 
   8   9   3     1115.74     1384.81    121.41 o 
   9   9   3      550.18      508.74     80.37 o 
  10   9   3     1025.24      861.17     78.41 o 
  11   9   3      482.91      498.68     80.42 o 
  12   9   3      482.72      453.88     78.46 o 
  13   9   3      750.83      769.58     79.92 o 
  14   9   3      252.57      247.74     72.02 o 
  15   9   3      244.04      147.67     73.84 o 
  16   9   3       22.29      107.10     85.41 o 
   0  10   3      190.40       15.67    176.47 o 
   1  10   3      693.64      981.63    267.03 o 
   2  10   3      855.85      538.13    232.78 o 
   3  10   3     1482.01     1620.27    150.11 o 
   4  10   3      274.05      126.94     92.93 o 
   5  10   3      536.51      516.92     81.70 o 
   6  10   3      804.69      837.66    122.07 o 
   7  10   3      486.33      564.83     80.59 o 
   8  10   3      795.36      744.28     99.63 o 
   9  10   3      103.68      106.21     73.07 o 
  10  10   3       19.55       45.76     62.32 o 
  11  10   3       34.55       42.70     71.52 o 
  12  10   3        0.73       98.30     66.70 o 
  13  10   3      157.26      114.31     82.84 o 
  14  10   3       34.78      -75.96     75.96 o 
   1  11   3       33.26      143.38    211.30 o 
   3  11   3       97.50       59.49    147.16 o 
   4  11   3        2.82     -108.59    108.59 o 
   5  11   3       22.60      -88.11     94.26 o 
   6  11   3      475.64      412.69     88.82 o 
   7  11   3       61.91       84.71     88.28 o 
   8  11   3        0.09      -29.02     78.77 o 
   9  11   3       33.27       30.83     79.85 o 
  10  11   3        5.67      -45.92     64.83 o 
  11  11   3       25.05       77.95     73.81 o 
  12  11   3       30.30       14.55     69.81 o 
   3  12   3      165.32     -287.93    287.93 o 
   4  12   3        5.90     -157.53    157.53 o 
   5  12   3      462.28      472.47    105.13 o 
   6  12   3       77.38      166.61     96.38 o 
   7  12   3      300.47      311.92    113.80 o 
   8  12   3        1.43       49.27     96.23 o 
   9  12   3      182.50      217.75    104.75 o 
   0   0   4    14770.06    13971.46    206.82 o 
   1   0   4    24187.18    21077.78    509.87 o 
   2   0   4    71472.31    67681.76   2301.48 o 
   3   0   4    39795.94    38056.70    868.08 o 
   4   0   4   119250.07    93485.56  13552.66 o 
   5   0   4    15474.39    16173.63    288.06 o 
   6   0   4     1855.93     1560.42     33.14 o 
   7   0   4    15712.09    15510.14    402.35 o 
   8   0   4    11179.85    10488.76    358.28 o 
   9   0   4      643.21      540.86     15.44 o 
  10   0   4      355.48      363.63     31.22 o 
  11   0   4     1224.98     1508.01     95.39 o 
  12   0   4      503.30      608.37     39.87 o 
  13   0   4     1634.78     1596.90     71.24 o 
  14   0   4     4249.41     4250.82    135.76 o 
  15   0   4      509.24      548.26     58.19 o 
  16   0   4      224.44      115.71     47.47 o 
  17   0   4      246.15      263.61     50.68 o 
  18   0   4     2341.68     2329.82    112.00 o 
  19   0   4      373.30      309.45    169.66 o 
  20   0   4      292.12      238.76     97.05 o 
  21   0   4       31.05       88.47    119.82 o 
  22   0   4       44.34      113.56    146.60 o 
   1   1   4       26.22       37.30      7.85 o 
   2   1   4    61396.13    60087.13   1277.53 o 
   3   1   4     3733.77     3532.36     34.05 o 
   4   1   4      861.56      982.85     16.58 o 
   5   1   4       79.09       66.83     12.25 o 
   6   1   4     3455.88     3502.53     37.31 o 
   7   1   4     1464.40     1344.61     27.11 o 
   8   1   4    17517.36    17431.21    279.41 o 
   9   1   4      497.40      611.84     32.76 o 
  10   1   4     3901.97     3911.78     60.23 o 
  11   1   4      544.84      484.72     25.32 o 
  12   1   4     3526.04     3676.56     60.18 o 
  13   1   4      774.23      763.83     36.20 o 
  14   1   4     1073.18      991.65     50.38 o 
  15   1   4      321.62      247.46     36.68 o 
  16   1   4      472.85      445.41     29.49 o 
  17   1   4       63.14       20.61     40.72 o 
  18   1   4        3.02      -11.71     53.64 o 
  19   1   4        7.26      -65.17     65.17 o 
  20   1   4      424.15      313.66     79.49 o 
  21   1   4      127.15      158.43     77.48 o 
  22   1   4       10.08      -25.66     90.31 o 
   0   2   4    98282.03    94983.50   4715.48 o 
   1   2   4      148.63      185.59     14.50 o 
   2   2   4     4796.11     4622.85     46.22 o 
   3   2   4     2044.85     1983.54     34.03 o 
   4   2   4     6762.09     6639.02     87.16 o 
   5   2   4     5517.80     5487.44     80.75 o 
   6   2   4     1345.81     1351.83     22.03 o 
   7   2   4       16.88       27.31     15.79 o 
   8   2   4      850.79      873.95     24.10 o 
   9   2   4     1007.26      985.03     20.91 o 
  10   2   4    23309.27    24246.46    576.74 o 
  11   2   4      696.03      788.00     58.71 o 
  12   2   4     4383.55     4528.44    156.96 o 
  13   2   4      414.08      472.30     31.53 o 
  14   2   4      234.49      377.67     50.37 o 
  15   2   4       36.58       72.27     37.77 o 
  16   2   4      161.52      159.77     30.98 o 
  17   2   4        4.99       42.34     42.21 o 
  18   2   4        1.70       13.02     50.66 o 
  19   2   4       84.37        4.41     46.30 o 
  20   2   4       22.94       17.03     63.98 o 
  21   2   4       52.96       -8.69     74.65 o 
  22   2   4      164.83        0.79     74.78 o 
   1   3   4    34976.42    34124.20    726.10 o 
   2   3   4       86.39       93.83     18.42 o 
   3   3   4       18.77       38.54     18.55 o 
   4   3   4    19142.47    18144.16    281.37 o 
   5   3   4      269.87      285.64     20.78 o 
   6   3   4    31178.85    30343.73    612.73 o 
   7   3   4      972.52     1016.38     31.52 o 
   8   3   4     3080.13     3405.73     74.28 o 
   9   3   4     1257.82     1162.07     38.92 o 
  10   3   4     2650.15     2651.46     67.90 o 
  11   3   4     3716.20     3471.59     84.11 o 
  12   3   4      664.71      693.43     54.63 o 
  13   3   4      123.30       75.90     47.21 o 
  14   3   4      550.44      698.90     84.20 o 
  15   3   4       20.96       50.47     76.08 o 
  16   3   4     4367.79     4637.08    118.79 o 
  17   3   4      318.01      277.77     45.53 o 
  18   3   4      188.22      185.42     44.56 o 
  19   3   4       34.61        0.10     67.04 o 
  20   3   4       10.63        0.74     54.65 o 
  21   3   4      164.38      133.01     80.28 o 
  22   3   4       34.47       96.89     79.13 o 
   0   4   4    21301.38    20773.96    518.44 o 
   1   4   4      711.49      809.80     32.37 o 
   2   4   4     8594.28     9374.46    155.12 o 
   3   4   4     1430.65     1679.57     42.62 o 
   4   4   4    11870.05    11785.39    193.50 o 
   5   4   4      475.54      456.96     29.01 o 
   6   4   4     6311.15     6685.71    111.77 o 
   7   4   4      463.76      511.00     29.74 o 
   8   4   4       90.44      104.00     28.07 o 
   9   4   4       22.15       48.83     29.81 o 
  10   4   4     2982.04     3017.27     81.67 o 
  11   4   4      426.90      391.25     35.04 o 
  12   4   4      518.38      399.38     47.41 o 
  13   4   4      234.37      252.73     39.71 o 
  14   4   4       37.00       49.54     57.07 o 
  15   4   4      765.34      618.58     61.96 o 
  16   4   4       18.64       36.27     74.32 o 
  17   4   4       21.83       10.77     79.00 o 
  18   4   4       51.49       34.66     39.76 o 
  19   4   4        3.62      -76.15     76.15 o 
  20   4   4       32.97      159.80     78.38 o 
  21   4   4       43.40      310.71    114.25 o 
   1   5   4       34.53       77.16     31.73 o 
   2   5   4     6885.26     6148.53    108.15 o 
   3   5   4      413.06      374.75     35.81 o 
   4   5   4     7285.72     6671.80    124.59 o 
   5   5   4     2295.57     2230.78     60.80 o 
   6   5   4      109.01      120.10     34.95 o 
   7   5   4     3176.67     3277.19     87.24 o 
   8   5   4     7037.06     7170.86    147.21 o 
   9   5   4      343.02      329.41     40.77 o 
  10   5   4     2172.82     2172.64     68.53 o 
  11   5   4      765.79      896.53     50.65 o 
  12   5   4      816.42      887.13     50.92 o 
  13   5   4       95.09       51.28     18.96 o 
  14   5   4     1910.67     2104.51     84.58 o 
  15   5   4      400.51      211.16     42.90 o 
  16   5   4      379.44      410.18     69.41 o 
  17   5   4       15.78       76.73    116.47 o 
  18   5   4      410.37      384.59    106.83 o 
  19   5   4       46.63       22.01     96.62 o 
  20   5   4      352.65      239.54    115.74 o 
  21   5   4        2.90      194.29    167.06 o 
   0   6   4      617.62      625.96     67.55 o 
   1   6   4      695.31      738.45     48.55 o 
   2   6   4     5621.62     5873.62    136.26 o 
   3   6   4     1135.17     1156.55     57.21 o 
   4   6   4     6664.18     6752.24    157.05 o 
   5   6   4     3608.65     3452.13     93.21 o 
   6   6   4     1127.82     1217.12     57.56 o 
   7   6   4      334.68      357.09     43.40 o 
   8   6   4     4865.81     4782.22    128.93 o 
   9   6   4       32.99       37.18     38.92 o 
  10   6   4      395.28      423.82     53.25 o 
  11   6   4       20.47       16.38     38.82 o 
  12   6   4      584.46      636.18     49.77 o 
  13   6   4       17.15       22.68     45.46 o 
  14   6   4       62.68       46.89     23.32 o 
  15   6   4      319.57      277.92     31.47 o 
  16   6   4        0.85       -9.61     57.85 o 
  17   6   4      228.18      163.46     55.46 o 
  18   6   4      102.99      165.16    170.01 o 
  19   6   4        6.26      -29.37    120.25 o 
  20   6   4      294.71       32.86    125.72 o 
   1   7   4       21.05      132.95     51.20 o 
   2   7   4     1092.94     1074.18     88.92 o 
   3   7   4       25.25       27.66     50.57 o 
   4   7   4      166.02      141.38     52.78 o 
   5   7   4     1259.16     1260.80     72.54 o 
   6   7   4     2204.16     2231.11     91.28 o 
   7   7   4        0.41       12.49     49.80 o 
   8   7   4      204.90      270.88     51.42 o 
   9   7   4      896.93      797.85     74.19 o 
  10   7   4      384.49      375.12     50.59 o 
  11   7   4       25.32       88.32     48.41 o 
  12   7   4      311.50      215.28     49.17 o 
  13   7   4      409.76      480.97     65.51 o 
  14   7   4      123.82      114.82     65.81 o 
  15   7   4        2.32      -28.66     53.40 o 
  16   7   4      171.24      150.68     47.77 o 
  17   7   4       26.40      105.34     86.09 o 
  18   7   4       55.38     -132.23    136.66 o 
  19   7   4        6.55      -90.90    135.08 o 
   0   8   4     9234.65     8291.47    462.23 o 
   1   8   4       33.48      186.92     84.96 o 
   2   8   4     4109.34     4213.05    209.39 o 
   3   8   4        5.83       71.32     64.52 o 
   4   8   4       13.30       -7.57     53.71 o 
   5   8   4      339.18      276.90     54.88 o 
   6   8   4      185.99      173.44     55.27 o 
   7   8   4      416.75      429.13     62.57 o 
   8   8   4      253.95      316.66     58.32 o 
   9   8   4      467.14      502.36     59.75 o 
  10   8   4     1136.20     1106.80     83.35 o 
  11   8   4       30.91       46.07     57.57 o 
  12   8   4     2120.52     2422.39    102.45 o 
  13   8   4       14.21       67.03     60.85 o 
  14   8   4      344.88      423.82     65.81 o 
  15   8   4        0.30      -23.47     54.08 o 
  16   8   4       20.27       20.25     49.86 o 
  17   8   4       21.02      -82.28     82.28 o 
   1   9   4      922.22      948.33    143.06 o 
   2   9   4       15.99       61.68     68.48 o 
   3   9   4     2077.66     2121.17    151.54 o 
   4   9   4      541.98      465.26     83.93 o 
   5   9   4      865.94      741.79     75.05 o 
   6   9   4     1363.98     1294.89     96.54 o 
   7   9   4      830.69      704.70     73.79 o 
   8   9   4      443.07      549.39     78.34 o 
   9   9   4      490.79      447.34     67.20 o 
  10   9   4       31.85      -17.41     61.34 o 
  11   9   4       64.51      106.22     63.76 o 
  12   9   4      384.09      307.91     77.56 o 
  13   9   4       61.04       95.85     67.31 o 
  14   9   4       18.72       14.22     62.63 o 
  15   9   4        0.85       58.25     60.48 o 
  16   9   4       52.03       86.31     54.41 o 
   0  10   4      468.12      461.50    213.05 o 
   2  10   4      956.92      932.87    250.20 o 
   3  10   4       14.94        1.31     87.07 o 
   4  10   4      493.13      438.46    100.09 o 
   5  10   4      156.79      152.08     70.44 o 
   6  10   4      273.10      355.84     84.90 o 
   7  10   4       28.91       11.02     67.14 o 
   8  10   4       14.55      -16.97     81.45 o 
   9  10   4      118.56       38.45     63.31 o 
  10  10   4      197.31      220.12     69.13 o 
  11  10   4      104.12      120.16     68.86 o 
  12  10   4       25.57      166.11     75.44 o 
  13  10   4        1.57        5.30     65.44 o 
  14  10   4       33.17       35.59     83.03 o 
   1  11   4       83.91      264.71    216.53 o 
   2  11   4       95.07       69.08    181.70 o 
   3  11   4      507.00      395.57    162.82 o 
   4  11   4     2005.17     2244.17    190.99 o 
   5  11   4       16.00      112.50    115.82 o 
   6  11   4     1447.70     1507.13    120.29 o 
   7  11   4        3.20        2.68     75.56 o 
   8  11   4       33.51       74.03     81.67 o 
   9  11   4      234.84       81.14     69.86 o 
  10  11   4      195.26      124.12     75.92 o 
  11  11   4       40.89       38.79     71.70 o 
  12  11   4        1.44       80.80     77.09 o 
   3  12   4       70.21      494.01    296.06 o 
   4  12   4       10.30      -41.14    219.44 o 
   5  12   4      159.53      203.10     92.59 o 
   6  12   4        6.88      -11.56     84.91 o 
   7  12   4       58.44      110.17    106.27 o 
   8  12   4       30.90       46.94     85.57 o 
   1   1   5      660.89      692.01     12.53 o 
   2   1   5       28.78       44.16      7.98 o 
   3   1   5       32.44       25.50      8.99 o 
   4   1   5    20339.84    18891.29    245.61 o 
   5   1   5      307.07      363.21     13.45 o 
   6   1   5     9929.11     9101.17     99.16 o 
   7   1   5      412.33      441.03     21.32 o 
   8   1   5    11909.73    12030.21    153.45 o 
   9   1   5      493.72      586.56     23.78 o 
  10   1   5     2764.37     2822.57     71.44 o 
  11   1   5        3.67       -6.10     17.81 o 
  12   1   5      855.45      899.14     33.86 o 
  13   1   5      987.25     1094.56     67.63 o 
  14   1   5     2591.61     2590.02    124.27 o 
  15   1   5      113.23      103.51     29.57 o 
  16   1   5     3871.06     4074.61    120.11 o 
  17   1   5       11.91       36.07     29.00 o 
  18   1   5       39.96       29.86     40.47 o 
  19   1   5        0.84       -0.72     35.68 o 
  20   1   5      412.45      385.76     83.95 o 
  21   1   5        5.44       -7.64     70.64 o 
  22   1   5        7.27      -58.66     80.23 o 
   0   2   5    28328.13    26501.04    568.95 o 
   1   2   5      471.63      418.58     16.21 o 
   2   2   5     2257.75     2246.31     27.98 o 
   3   2   5     1519.91     1595.28     22.92 o 
   4   2   5      109.77      154.09     13.39 o 
   5   2   5      206.06      274.32     13.50 o 
   6   2   5        3.06        0.90     12.02 o 
   7   2   5      310.46      291.69     16.83 o 
   8   2   5     3239.87     3329.84     64.90 o 
   9   2   5      777.78      857.28     29.06 o 
  10   2   5     9571.50     9698.64    144.55 o 
  11   2   5        3.85        8.70     25.10 o 
  12   2   5     3529.82     3493.13     67.21 o 
  13   2   5      451.44      408.43     32.62 o 
  14   2   5      219.61      100.64     27.55 o 
  15   2   5       41.72       68.86     36.12 o 
  16   2   5        1.10        0.52     22.14 o 
  17   2   5       65.31       87.33     25.81 o 
  18   2   5       94.46       74.56     38.84 o 
  19   2   5        1.08      136.45     49.90 o 
  20   2   5       85.55      228.17     75.12 o 
  21   2   5       75.10       61.70     77.15 o 
  22   2   5      206.98      104.20     92.83 o 
   1   3   5      406.38      379.17     18.79 o 
   2   3   5    11704.14    10936.20    152.10 o 
   3   3   5     4724.98     4817.80     63.47 o 
   4   3   5      211.29      253.39     21.34 o 
   5   3   5        0.10       17.48     18.49 o 
   6   3   5       54.53       63.50     22.03 o 
   7   3   5      625.01      647.34     30.07 o 
   8   3   5    12471.59    12259.05    206.93 o 
   9   3   5      612.97      697.25     27.53 o 
  10   3   5      110.81       67.46     21.91 o 
  11   3   5       36.88       34.14     17.45 o 
  12   3   5      724.60      843.31     70.69 o 
  13   3   5      396.67      368.04     93.55 o 
  14   3   5     2319.86     2316.83    106.66 o 
  15   3   5       21.56       45.91     42.65 o 
  16   3   5      154.62       90.21     37.78 o 
  17   3   5      117.67      113.73     62.39 o 
  18   3   5      105.56      138.93     37.34 o 
  19   3   5       28.70       48.45     58.62 o 
  20   3   5       36.52      219.85    100.57 o 
  21   3   5        3.85       79.84     79.92 o 
   0   4   5       86.13      106.59     37.58 o 
   1   4   5      562.69      578.81     29.03 o 
   2   4   5    27066.06    24819.20    739.13 o 
   3   4   5        4.30        5.17     21.11 o 
   4   4   5    21789.95    21313.26    398.73 o 
   5   4   5     6798.26     7198.42    110.29 o 
   6   4   5     5105.88     4985.86     82.15 o 
   7   4   5     1418.10     1611.13     59.65 o 
   8   4   5     5122.12     4953.37     94.72 o 
   9   4   5      223.85      244.64     35.60 o 
  10   4   5     2668.12     2587.19     66.62 o 
  11   4   5      109.65      122.04     29.25 o 
  12   4   5     7254.53     7280.13    168.34 o 
  13   4   5      177.31      198.92     47.04 o 
  14   4   5     3723.31     4129.88    147.00 o 
  15   4   5       88.54       94.88     49.60 o 
  16   4   5       48.36      -50.61     52.61 o 
  17   4   5       93.91      107.86     43.13 o 
  18   4   5      408.40      368.75     50.03 o 
  19   4   5        1.67      160.99    165.81 o 
  20   4   5       67.13       55.79     95.36 o 
  21   4   5       11.40      -61.52    102.67 o 
   1   5   5     2321.09     2370.28     57.55 o 
   2   5   5    10146.94     9473.66    166.66 o 
   3   5   5     2973.83     3057.60     74.44 o 
   4   5   5       22.45       73.04     28.41 o 
   5   5   5     1157.60     1266.09     46.55 o 
   6   5   5      119.55      141.87     31.19 o 
   7   5   5      501.55      500.41     39.74 o 
   8   5   5     8093.14     8355.73    168.38 o 
   9   5   5        6.32       59.76     32.38 o 
  10   5   5     1508.84     1651.26     62.71 o 
  11   5   5     1700.67     1929.39     76.79 o 
  12   5   5     1367.46     1566.64     78.12 o 
  13   5   5       40.58       28.98     21.55 o 
  14   5   5     1850.93     1749.01     86.60 o 
  15   5   5       29.00        9.83     40.88 o 
  16   5   5       14.18      -11.92     44.50 o 
  17   5   5       58.46       29.12    112.64 o 
  18   5   5      119.54       64.65     64.59 o 
  19   5   5        0.28        0.12    123.04 o 
  20   5   5       15.12       -3.99    150.99 o 
   0   6   5    14341.83    13756.76    420.34 o 
   1   6   5     3041.84     3229.27     81.37 o 
   2   6   5     2174.82     2039.26     64.99 o 
   3   6   5     2864.74     2851.48     83.07 o 
   4   6   5     2891.76     2704.53     77.63 o 
   5   6   5       13.78       42.50     32.94 o 
   6   6   5     1837.77     1978.56     72.40 o 
   7   6   5       26.44       25.93     37.90 o 
   8   6   5      439.93      402.36     43.47 o 
   9   6   5      692.50      900.31     57.07 o 
  10   6   5     8489.25     9105.89    231.05 o 
  11   6   5        9.07       11.78     47.40 o 
  12   6   5      463.79      429.96     48.22 o 
  13   6   5      528.22      582.96     54.31 o 
  14   6   5       23.75      -10.05     22.62 o 
  15   6   5        7.87       33.42     28.25 o 
  16   6   5      595.11      590.18     77.56 o 
  17   6   5       24.72       90.02     59.80 o 
  18   6   5        3.63     -117.40    117.40 o 
  19   6   5        4.50       11.40    101.32 o 
   1   7   5       28.19       51.62     58.44 o 
   2   7   5      255.87      237.94     62.26 o 
   3   7   5     1959.78     2056.83     83.86 o 
   4   7   5    11915.15    11777.61    294.28 o 
   5   7   5      655.68      697.21     57.95 o 
   6   7   5    14736.42    14284.52    409.46 o 
   7   7   5     1413.45     1503.02     77.21 o 
   8   7   5     1139.22     1150.57     67.03 o 
   9   7   5      236.60      234.49     47.79 o 
  10   7   5       65.53       47.11     46.98 o 
  11   7   5        0.23      -25.74     53.13 o 
  12   7   5      137.67      195.35     56.87 o 
  13   7   5        9.86       89.69     46.46 o 
  14   7   5      142.68      127.47     54.99 o 
  15   7   5       46.01       23.64     48.48 o 
  16   7   5      927.56      949.79     69.44 o 
  17   7   5      107.13      107.83     91.05 o 
  18   7   5      383.51      509.70    142.25 o 
   0   8   5     4429.23     4640.90    260.84 o 
   1   8   5       97.28       74.74     57.10 o 
   2   8   5      175.39      163.07     61.58 o 
   3   8   5       30.17      102.77     71.14 o 
   4   8   5       38.20       90.76     67.77 o 
   5   8   5     1575.39     1677.48     84.20 o 
   6   8   5     1533.10     1451.42     92.43 o 
   7   8   5      115.48       64.04     46.03 o 
   8   8   5      400.30      429.70     58.28 o 
   9   8   5       10.42      -18.58     51.37 o 
  10   8   5      204.85      252.43     61.01 o 
  11   8   5       24.18      125.95     54.09 o 
  12   8   5      561.25      521.68     65.29 o 
  13   8   5        2.02       48.24     62.83 o 
  14   8   5      160.35      363.92     68.52 o 
  15   8   5        0.64       72.17     56.28 o 
  16   8   5        6.34       38.38     53.65 o 
  17   8   5       29.58       44.59     83.77 o 
   1   9   5      465.66      306.37     97.01 o 
   2   9   5     2908.88     2791.34    175.10 o 
   3   9   5       97.04       53.24     60.57 o 
   4   9   5      402.15      342.82     73.77 o 
   5   9   5       13.11      -39.46     62.29 o 
   6   9   5      165.86      237.54     67.94 o 
   7   9   5       70.11       23.68     57.99 o 
   8   9   5     1469.19     1674.93    101.83 o 
   9   9   5      215.86      259.84     79.23 o 
  10   9   5      156.38      184.44     58.97 o 
  11   9   5      378.56      388.06     71.34 o 
  12   9   5      152.60      173.87     73.88 o 
  13   9   5        3.40       34.32     58.77 o 
  14   9   5       17.01       41.63     62.92 o 
  15   9   5       19.78       97.41     81.86 o 
  16   9   5        2.89       45.02     74.05 o 
   0  10   5     1254.16     1531.63    338.43 o 
   1  10   5        6.35      -71.40    156.74 o 
   2  10   5      335.19      297.15    133.11 o 
   3  10   5       28.14      -35.87     85.63 o 
   4  10   5     1135.57     1279.75    128.34 o 
   5  10   5        3.56      -64.13     76.24 o 
   6  10   5        5.49       34.29     64.55 o 
   7  10   5       21.83      -56.69     64.20 o 
   8  10   5     1156.70      905.98     83.18 o 
   9  10   5       49.14      -12.31     66.02 o 
  10  10   5      294.75      326.69     74.66 o 
  11  10   5       23.62       36.26     66.80 o 
  12  10   5      387.19      419.99     80.31 o 
  13  10   5       11.07      152.09     77.63 o 
  14  10   5      236.76      130.04     81.69 o 
   1  11   5      132.64      367.46    226.40 o 
   2  11   5       14.36      174.87    156.74 o 
   3  11   5       92.28     -254.39    348.59 o 
   4  11   5        0.27     -170.26    170.26 o 
   5  11   5       16.64       13.55     85.67 o 
   6  11   5      208.03      246.30     82.48 o 
   7  11   5       62.43       -3.11     82.18 o 
   8  11   5        0.66      -58.01     78.45 o 
   9  11   5       17.64      -70.52     70.52 o 
  10  11   5        2.49       97.41     73.78 o 
  11  11   5        0.47       69.46     83.60 o 
   3  12   5       27.09     -113.94    201.14 o 
   4  12   5        0.34     -104.22    116.33 o 
   5  12   5       11.85       96.91     95.34 o 
   6  12   5        0.22       25.17     83.67 o 
   7  12   5       25.39       68.49     77.82 o 
   8  12   5       51.02       45.33     72.86 o 
   0   0   6      170.22      221.80     17.47 o 
   1   0   6     5901.89     5571.29    137.89 o 
   2   0   6     4484.06     3896.27    131.69 o 
   3   0   6    21189.77    20472.01    336.24 o 
   4   0   6    42066.66    40294.80   1027.17 o 
   5   0   6    64651.43    64163.62   2429.03 o 
   6   0   6     1785.39     2274.15     45.31 o 
   7   0   6     9891.37    10213.15    160.12 o 
   8   0   6    13213.89    13324.34    333.62 o 
   9   0   6     1154.02     1123.17     30.62 o 
  10   0   6      681.86      806.65     38.50 o 
  11   0   6      101.52      122.69     23.74 o 
  12   0   6      200.11      185.04     36.51 o 
  13   0   6     1170.67     1320.49     72.36 o 
  14   0   6     4295.36     4435.94    192.18 o 
  15   0   6      137.61      165.97     53.90 o 
  16   0   6      346.00      288.48     42.05 o 
  17   0   6     1537.12     1534.61    129.96 o 
  18   0   6        7.71      -51.19     63.45 o 
  19   0   6      143.39      112.13     57.72 o 
  20   0   6        5.77      -85.95     88.41 o 
  21   0   6        0.65      146.78    140.65 o 
  22   0   6        0.67      171.82    155.43 o 
   1   1   6    22514.19    22285.87    271.41 o 
   2   1   6    51871.27    47553.42   1103.58 o 
   3   1   6     2293.64     2165.43     21.47 o 
   4   1   6       23.29       21.24     10.68 o 
   5   1   6        2.61        6.07     11.47 o 
   6   1   6     3320.47     3420.11     37.29 o 
   7   1   6     8081.39     8572.35    116.79 o 
   8   1   6    12491.34    11876.34    164.35 o 
   9   1   6       22.41       -3.99     14.85 o 
  10   1   6     4759.13     4890.94     78.57 o 
  11   1   6     1787.69     1700.18     40.15 o 
  12   1   6     1354.50     1467.13     42.71 o 
  13   1   6       63.87       47.74     22.36 o 
  14   1   6      652.54      594.71     55.65 o 
  15   1   6      393.36      304.82     37.01 o 
  16   1   6        8.74       40.51     28.07 o 
  17   1   6       10.30       -3.06     37.81 o 
  18   1   6       15.27       49.59     63.47 o 
  19   1   6        0.34      -48.04     76.88 o 
  20   1   6      129.39      142.03     67.17 o 
  21   1   6       40.83       76.01     66.07 o 
  22   1   6       30.61      217.76     96.06 o 
   0   2   6    38200.52    36584.61    879.67 o 
   1   2   6     5063.02     4746.13     48.09 o 
   2   2   6     3025.90     3151.66     34.69 o 
   3   2   6     3156.28     2900.64     30.70 o 
   4   2   6     7054.15     7022.74     69.07 o 
   5   2   6     2266.67     2387.15     30.87 o 
   6   2   6     5367.10     5340.63     63.00 o 
   7   2   6      603.61      553.61     24.47 o 
   8   2   6     3626.22     3808.19     56.81 o 
   9   2   6     1111.96     1052.94     30.23 o 
  10   2   6     1747.71     1637.02     35.21 o 
  11   2   6       42.13       68.03     24.12 o 
  12   2   6     3990.52     3934.33     99.86 o 
  13   2   6     3493.96     3634.88     92.91 o 
  14   2   6       11.18        8.09     27.42 o 
  15   2   6        9.92       24.67     23.81 o 
  16   2   6        6.55       24.92     33.22 o 
  17   2   6      178.37      143.01     30.07 o 
  18   2   6      198.40      171.24     43.79 o 
  19   2   6      351.80      371.67     60.32 o 
  20   2   6      101.08       94.16     52.67 o 
  21   2   6        3.28      128.73     79.87 o 
  22   2   6       28.11      -27.01    113.13 o 
   1   3   6    12512.32    12477.66    166.38 o 
   2   3   6    21653.92    22292.83    346.79 o 
   3   3   6    15305.29    15425.00    234.36 o 
   4   3   6    12484.37    11931.53    162.83 o 
   5   3   6       43.29       31.81     18.13 o 
   6   3   6    30774.15    31087.70    607.49 o 
   7   3   6    10324.79    10112.95    132.91 o 
   8   3   6       90.94       81.41     18.94 o 
   9   3   6     3331.39     3405.50     64.46 o 
  10   3   6      495.69      555.26     27.10 o 
  11   3   6     1512.97     1738.89     59.55 o 
  12   3   6     1228.33     1292.26     67.67 o 
  13   3   6     3201.46     3427.60     91.19 o 
  14   3   6       48.36      110.60     39.45 o 
  15   3   6       92.02      125.28     52.93 o 
  16   3   6     1843.23     1804.17     79.49 o 
  17   3   6       45.41       -0.48     62.39 o 
  18   3   6      178.17      171.97     28.27 o 
  19   3   6       69.20      106.83     48.97 o 
  20   3   6        0.04      103.55     65.08 o 
  21   3   6       46.49      189.87     78.37 o 
   0   4   6    20990.08    21895.53    607.31 o 
   1   4   6       13.20       20.40     19.95 o 
   2   4   6      129.15      177.37     24.87 o 
   3   4   6     3347.70     3523.82     62.03 o 
   4   4   6      917.30      847.10     33.62 o 
   5   4   6       16.00       49.89     28.50 o 
   6   4   6       26.46       28.07     24.73 o 
   7   4   6      846.56      846.19     39.44 o 
   8   4   6     1003.03     1022.45     46.51 o 
   9   4   6        3.35       19.04     27.72 o 
  10   4   6     2002.76     2069.03     53.14 o 
  11   4   6      678.42      721.31     41.15 o 
  12   4   6     1813.66     1591.36     58.70 o 
  13   4   6        7.37       25.12     37.18 o 
  14   4   6      174.60      149.49     63.43 o 
  15   4   6      329.09      354.79     48.20 o 
  16   4   6      144.65       85.49     49.93 o 
  17   4   6      247.38      251.18     77.19 o 
  18   4   6       42.36       44.56     36.90 o 
  19   4   6        0.66      -69.79     69.79 o 
  20   4   6        0.80       45.17    112.74 o 
  21   4   6        5.13       89.09     83.90 o 
   1   5   6    18264.32    18508.22    359.53 o 
   2   5   6    18320.92    18849.71    382.80 o 
   3   5   6      252.32      203.86     31.53 o 
   4   5   6     1129.39     1101.10     43.71 o 
   5   5   6     2293.84     2432.13     66.12 o 
   6   5   6      351.53      329.07     36.54 o 
   7   5   6      325.28      365.67     34.78 o 
   8   5   6     4485.26     4703.93     97.67 o 
   9   5   6     1975.54     2032.77     70.48 o 
  10   5   6     1822.61     1818.29     65.75 o 
  11   5   6      149.93      206.65     39.39 o 
  12   5   6     2351.16     2378.22     68.69 o 
  13   5   6      136.92      151.64     32.73 o 
  14   5   6      616.19      412.63     66.91 o 
  15   5   6       13.08      -14.83     44.56 o 
  16   5   6       62.86       20.43     56.27 o 
  17   5   6        3.11      119.75     78.58 o 
  18   5   6      189.91      246.76     52.84 o 
  19   5   6        6.19      -60.24     99.66 o 
  20   5   6       81.65     -109.03    109.03 o 
   0   6   6      330.23      428.36     54.47 o 
   1   6   6      464.95      465.95     40.93 o 
   2   6   6      326.59      318.21     39.08 o 
   3   6   6     3227.36     2976.16     83.93 o 
   4   6   6     3084.53     2875.37     72.76 o 
   5   6   6     4776.97     4820.40    103.96 o 
   6   6   6      481.58      515.48     44.41 o 
   7   6   6     2943.81     2843.77     80.42 o 
   8   6   6     1690.96     1634.46     65.74 o 
   9   6   6        8.51       42.19     41.75 o 
  10   6   6      602.78      687.68     52.18 o 
  11   6   6      359.52      359.67     46.08 o 
  12   6   6      567.53      545.54     53.26 o 
  13   6   6       58.74      152.97     45.23 o 
  14   6   6      277.35      169.45     39.60 o 
  15   6   6      468.58      350.29     77.35 o 
  16   6   6      116.71       -6.98     83.62 o 
  17   6   6      200.29      132.27     47.17 o 
  18   6   6      271.58      473.40     99.24 o 
  19   6   6        5.96      176.45     95.20 o 
   1   7   6      170.79      150.08     55.57 o 
   2   7   6      295.81      278.67     52.44 o 
   3   7   6      539.79      541.69     51.38 o 
   4   7   6      358.07      387.34     56.61 o 
   5   7   6     2435.31     2562.33     91.46 o 
   6   7   6      559.72      462.65     54.08 o 
   7   7   6      246.28      248.47     48.55 o 
   8   7   6      489.40      410.34     60.42 o 
   9   7   6      107.36      129.07     48.03 o 
  10   7   6       28.71       64.06     50.51 o 
  11   7   6       79.35      127.97     48.16 o 
  12   7   6       32.73      -18.89     48.79 o 
  13   7   6      473.72      399.15     61.33 o 
  14   7   6       88.33       51.27     62.06 o 
  15   7   6       84.48       27.93     79.31 o 
  16   7   6        0.05      175.19     89.73 o 
  17   7   6      103.34      -43.41     65.80 o 
  18   7   6        0.42       -7.25     76.53 o 
   0   8   6     3121.45     3063.91    294.90 o 
   1   8   6       22.50      -37.74     57.73 o 
   2   8   6     1268.35     1252.33     97.82 o 
   3   8   6     1281.17     1266.03     86.54 o 
   4   8   6      615.91      619.60     60.70 o 
   5   8   6     2170.03     2123.49    102.66 o 
   6   8   6        3.13        7.57     53.92 o 
   7   8   6      735.89      847.14     63.81 o 
   8   8   6       28.27      -17.22     55.30 o 
   9   8   6      400.23      415.21     56.00 o 
  10   8   6      614.02      576.37     68.91 o 
  11   8   6      123.67       89.53     65.14 o 
  12   8   6      683.56      683.78     72.65 o 
  13   8   6      203.08      191.14     61.92 o 
  14   8   6       18.30       54.54     59.45 o 
  15   8   6      581.51      657.57     80.62 o 
  16   8   6       65.15       -7.39     65.80 o 
  17   8   6      108.28      222.78     85.99 o 
   1   9   6      312.95      313.37    114.92 o 
   2   9   6       31.95      155.16     72.82 o 
   3   9   6      809.28      652.18     84.17 o 
   4   9   6      349.40      319.25     74.94 o 
   5   9   6      642.78      526.77     68.94 o 
   6   9   6       31.78       68.83     64.15 o 
   7   9   6      930.78      796.09     68.45 o 
   8   9   6      374.54      420.43     70.45 o 
   9   9   6     1176.96     1243.21     92.86 o 
  10   9   6       19.69      -10.24     69.17 o 
  11   9   6      123.83      152.86     62.25 o 
  12   9   6       23.85       70.38     65.90 o 
  13   9   6       49.45       69.91     72.68 o 
  14   9   6       31.65       95.22     64.64 o 
  15   9   6        3.60       27.45     59.00 o 
   0  10   6      841.08      799.94    233.94 o 
   2  10   6        8.68      -33.58    116.82 o 
   3  10   6      466.16      416.93     99.29 o 
   4  10   6        2.03      -70.21     70.21 o 
   5  10   6      124.69       41.62     84.83 o 
   6  10   6      172.65      183.70     66.15 o 
   7  10   6      671.51      601.71     77.25 o 
   8  10   6        6.85       29.52     61.88 o 
   9  10   6      612.20      605.49     84.36 o 
  10  10   6        7.05       13.17     62.13 o 
  11  10   6       14.60      -22.79     63.55 o 
  12  10   6       45.54        6.66     87.94 o 
  13  10   6       52.13      -68.28     68.28 o 
   2  11   6       75.04      183.66    158.23 o 
   3  11   6      716.63     1005.24    426.67 o 
   4  11   6      317.99      451.48    115.72 o 
   5  11   6        1.29      -44.06     85.02 o 
   6  11   6      281.57      351.98     83.23 o 
   7  11   6       65.59       80.98     71.26 o 
   8  11   6      333.37      351.00     79.64 o 
   9  11   6      235.91      177.89     80.17 o 
  10  11   6       64.22      120.31     75.15 o 
  11  11   6      128.33       39.94     71.98 o 
   3  12   6       66.70      281.90    167.91 o 
   4  12   6       25.42      212.17    149.43 o 
   5  12   6        1.81      -26.69     93.20 o 
   6  12   6       30.88       -0.53     79.74 o 
   7  12   6       44.27      146.62     78.68 o 
   1   1   7    19054.09    18694.98    233.73 o 
   2   1   7      798.97      758.97     17.20 o 
   3   1   7    12001.32    11748.36    111.29 o 
   4   1   7        9.40       15.46      7.85 o 
   5   1   7     1197.44     1270.08     19.61 o 
   6   1   7     1507.27     1535.43     38.70 o 
   7   1   7     9182.44     9321.71    113.32 o 
   8   1   7     3397.69     3656.50     48.99 o 
   9   1   7     9961.22    10458.24    145.12 o 
  10   1   7       26.84       70.39     25.07 o 
  11   1   7     5659.49     6022.60     95.79 o 
  12   1   7       62.67       79.88     26.46 o 
  13   1   7      913.35     1031.60     44.34 o 
  14   1   7      457.08      476.57     31.37 o 
  15   1   7      611.67      458.61     52.57 o 
  16   1   7      127.51      107.16     39.39 o 
  17   1   7        4.07       18.40     34.28 o 
  18   1   7      118.83       45.85     37.86 o 
  19   1   7      230.49      137.81     41.97 o 
  20   1   7        0.43       -8.00     58.15 o 
  21   1   7      110.59      311.66    157.10 o 
  22   1   7       52.88      411.03    199.07 o 
   0   2   7     7236.99     7196.46     91.05 o 
   1   2   7    11172.00    11173.85    106.77 o 
   2   2   7     2571.61     2734.58     28.22 o 
   3   2   7    11136.69    11060.16    105.45 o 
   4   2   7     1628.63     1483.91     23.74 o 
   5   2   7     2264.32     2172.36     32.64 o 
   6   2   7     1939.51     2002.16     32.79 o 
   7   2   7     7303.00     7249.45    113.60 o 
   8   2   7       45.84      113.73     20.96 o 
   9   2   7     2517.52     2454.26     52.15 o 
  10   2   7      407.83      427.44     27.34 o 
  11   2   7     1435.21     1434.61     31.96 o 
  12   2   7      135.04      137.90     32.90 o 
  13   2   7     1025.79     1033.75     42.35 o 
  14   2   7       54.03       84.31     28.78 o 
  15   2   7       69.36       24.13     27.12 o 
  16   2   7       78.96       57.44     27.70 o 
  17   2   7      965.28      924.51     69.85 o 
  18   2   7       57.35       72.11     61.62 o 
  19   2   7      267.44      267.15     65.14 o 
  20   2   7        9.49      126.05     57.92 o 
  21   2   7        7.66       52.02     77.40 o 
   1   3   7     8433.05     8230.70    108.06 o 
   2   3   7     3256.64     2969.43     44.95 o 
   3   3   7      487.63      558.56     19.90 o 
   4   3   7     5139.08     5495.98     70.86 o 
   5   3   7      298.62      311.93     21.50 o 
   6   3   7      837.17      838.13     26.43 o 
   7   3   7      138.79      135.10     20.34 o 
   8   3   7      742.30      696.89     29.91 o 
   9   3   7     1314.79     1212.19     33.73 o 
  10   3   7     2410.80     2437.59     57.22 o 
  11   3   7     3044.82     3110.84     64.78 o 
  12   3   7      593.49      622.48     37.85 o 
  13   3   7      159.64      160.58     37.11 o 
  14   3   7        9.92       23.50     35.74 o 
  15   3   7       42.00       43.01     40.62 o 
  16   3   7      314.77      288.92     65.90 o 
  17   3   7        3.60      -49.59     58.68 o 
  18   3   7       64.95      141.72     51.97 o 
  19   3   7       50.56       40.67     81.72 o 
  20   3   7        1.19      -59.01     91.90 o 
  21   3   7       23.07      188.48     78.12 o 
   0   4   7       97.76      263.96     37.02 o 
   1   4   7      177.03      177.01     21.85 o 
   2   4   7      208.06      228.23     25.90 o 
   3   4   7     5937.20     5782.20     86.97 o 
   4   4   7     4073.36     4037.97     95.38 o 
   5   4   7    26300.02    26037.62    481.77 o 
   6   4   7      503.58      493.21     30.44 o 
   7   4   7     6272.86     6423.06    110.31 o 
   8   4   7      422.14      474.29     30.48 o 
   9   4   7       80.66       95.36     29.63 o 
  10   4   7     4420.39     4934.29     95.28 o 
  11   4   7     1747.65     1737.73     63.35 o 
  12   4   7       15.37       43.77     28.74 o 
  13   4   7        2.49       27.78     24.81 o 
  14   4   7      196.83      188.07     46.90 o 
  15   4   7      890.59      963.00     59.04 o 
  16   4   7       17.97      -43.61     43.61 o 
  17   4   7      234.51      231.92     62.05 o 
  18   4   7        5.61       37.94     80.08 o 
  19   4   7       21.49       26.04     91.79 o 
  20   4   7       47.35      -34.25     74.27 o 
   1   5   7    10547.93    10285.07    166.20 o 
   2   5   7     5127.48     4894.62     98.16 o 
   3   5   7       31.21       26.77     26.78 o 
   4   5   7       30.15       29.63     32.78 o 
   5   5   7       74.81       76.96     31.18 o 
   6   5   7      639.15      713.88     40.83 o 
   7   5   7      682.12      822.22     44.31 o 
   8   5   7     4456.76     4682.69    107.21 o 
   9   5   7     5161.16     5434.98    114.29 o 
  10   5   7      290.60      325.59     45.22 o 
  11   5   7      789.84      888.27     55.28 o 
  12   5   7      655.48      774.86     49.52 o 
  13   5   7      154.20      149.15     31.78 o 
  14   5   7      225.14      201.25     28.02 o 
  15   5   7        6.89      -17.50     43.66 o 
  16   5   7      144.88      259.09     66.01 o 
  17   5   7      216.81      177.96     72.84 o 
  18   5   7       43.23      -69.78     72.48 o 
  19   5   7       42.57      -73.41    181.15 o 
  20   5   7      130.46        2.50     98.88 o 
   0   6   7     3280.78     3113.42    121.36 o 
   1   6   7     1705.03     1595.16     59.03 o 
   2   6   7     1036.30      967.68     50.83 o 
   3   6   7     1762.74     1697.20     65.78 o 
   4   6   7     1017.69      992.49     55.01 o 
   5   6   7       83.58       60.44     34.96 o 
   6   6   7     1307.24     1339.11     60.14 o 
   7   6   7     2972.98     2992.22     83.42 o 
   8   6   7       21.48       80.52     42.02 o 
   9   6   7     2744.07     2902.34     89.88 o 
  10   6   7      102.84      137.00     41.56 o 
  11   6   7      330.65      353.59     49.62 o 
  12   6   7        1.86       23.60     40.07 o 
  13   6   7       45.77       62.30     30.95 o 
  14   6   7      357.64      371.36     40.41 o 
  15   6   7       44.78       50.22     56.77 o 
  16   6   7       27.95      147.00     50.83 o 
  17   6   7        5.01      -47.66     47.66 o 
  18   6   7      304.69      362.47     75.18 o 
  19   6   7      153.73      287.57    117.50 o 
   1   7   7     4059.04     3920.37    137.54 o 
   2   7   7     2382.64     2285.80    104.96 o 
   3   7   7     6313.47     6488.42    153.45 o 
   4   7   7      807.10      870.70     53.69 o 
   5   7   7       29.40       69.38     39.68 o 
   6   7   7      168.80      165.39     46.29 o 
   7   7   7     1694.21     1874.26     91.89 o 
   8   7   7      171.70      243.45     44.18 o 
   9   7   7     1228.46     1159.13     76.19 o 
  10   7   7       16.47       -4.56     48.43 o 
  11   7   7      205.27      226.49     50.80 o 
  12   7   7     1317.15     1479.36     80.05 o 
  13   7   7     1875.00     2016.41     93.15 o 
  14   7   7        1.82       42.93     40.66 o 
  15   7   7      132.07      112.42     57.27 o 
  16   7   7      137.21      109.15     51.51 o 
  17   7   7       76.53      144.97     60.57 o 
  18   7   7       38.22       26.66     91.37 o 
   0   8   7     1964.53     2061.87    132.04 o 
   1   8   7     1856.35     1928.05    107.64 o 
   2   8   7      312.81      298.67     61.07 o 
   3   8   7     1407.42     1313.70     83.14 o 
   4   8   7      961.35     1005.26     65.74 o 
   5   8   7      188.05      165.30     52.88 o 
   6   8   7       31.69       33.79     52.89 o 
   7   8   7       68.87      114.89     53.15 o 
   8   8   7      166.49      203.92     56.97 o 
   9   8   7       55.82       13.51     47.83 o 
  10   8   7     1336.35     1575.18    132.73 o 
  11   8   7      377.50      486.54     66.89 o 
  12   8   7       48.25       48.47     55.45 o 
  13   8   7      651.92      543.51     78.22 o 
  14   8   7       81.41       71.49     58.98 o 
  15   8   7        5.41       83.12     58.95 o 
  16   8   7      119.35       79.89     57.96 o 
  17   8   7        0.36     -102.44    112.89 o 
   1   9   7     1397.34     1471.49    109.92 o 
   2   9   7      509.00      527.59     87.34 o 
   3   9   7      453.43      512.37     88.05 o 
   4   9   7      254.26      295.46     61.39 o 
   5   9   7       49.01        3.44     57.04 o 
   6   9   7     1162.63     1128.40     90.92 o 
   7   9   7        3.63       41.50     52.78 o 
   8   9   7      230.68      173.41     61.68 o 
   9   9   7      323.53      350.73     67.32 o 
  10   9   7      269.94      239.02     66.74 o 
  11   9   7     1479.69     1669.39    102.38 o 
  12   9   7       59.04      -34.06     62.99 o 
  13   9   7      869.73      936.05     96.48 o 
  14   9   7       16.39       91.04     78.51 o 
  15   9   7        4.23       23.02     71.30 o 
   0  10   7      454.38      505.94    135.54 o 
   1  10   7       37.54      -21.66     94.62 o 
   2  10   7      188.66      368.49    154.87 o 
   3  10   7      423.51      397.24    109.32 o 
   4  10   7      549.59      499.37     99.49 o 
   5  10   7     2243.03     2220.65    111.64 o 
   6  10   7       69.71       46.77     67.35 o 
   7  10   7      464.29      450.17     75.51 o 
   8  10   7        4.89       95.01     64.78 o 
   9  10   7       14.62       48.86     74.85 o 
  10  10   7       30.36      211.14     78.07 o 
  11  10   7       42.04       22.99     69.37 o 
  12  10   7      174.17      206.45     73.80 o 
  13  10   7      186.78      104.24     81.47 o 
   1  11   7       69.43     -116.14    130.59 o 
   2  11   7      740.22      637.04    166.99 o 
   3  11   7       24.24      149.86    250.78 o 
   4  11   7       23.48       98.65    143.61 o 
   5  11   7      138.31      125.05     72.32 o 
   6  11   7       26.40       44.81     71.16 o 
   7  11   7       23.73       90.94     74.79 o 
   8  11   7      182.10      170.26     80.86 o 
   9  11   7       33.33       11.54     76.55 o 
  10  11   7      153.44      130.09     81.72 o 
   0  12   7       96.40     -172.41    232.20 o 
   1  12   7       30.72     -249.62    249.62 o 
   2  12   7       23.54     -120.85    150.13 o 
   3  12   7      346.82      215.54    127.06 o 
   4  12   7       44.28       81.79     97.99 o 
   5  12   7      541.92      584.46     95.92 o 
   6  12   7        3.05      -73.32     73.32 o 
   0   0   8    28722.17    27398.18    811.12 o 
   1   0   8    13583.75    14116.43    247.13 o 
   2   0   8     1364.75     1448.07     69.69 o 
   3   0   8     1231.10     1071.65     33.34 o 
   4   0   8      526.84      446.58     18.05 o 
   5   0   8    25404.76    23655.38    456.21 o 
   6   0   8    11753.75    12174.86    279.95 o 
   7   0   8    11059.81    11220.56    192.15 o 
   8   0   8     1900.52     2080.43     41.75 o 
   9   0   8      651.31      720.36     35.52 o 
  10   0   8     4536.03     4595.21    128.90 o 
  11   0   8      800.29      787.45     40.17 o 
  12   0   8     1740.59     1980.19     91.99 o 
  13   0   8       12.32       22.13     43.27 o 
  14   0   8        5.72      -44.76     44.76 o 
  15   0   8     2022.61     2094.05    117.86 o 
  16   0   8       80.70       69.02     53.57 o 
  17   0   8      638.11      559.26    102.09 o 
  18   0   8       94.58      111.00     48.84 o 
  19   0   8       56.36       31.46     54.58 o 
  20   0   8       96.53      279.18    105.07 o 
  21   0   8        5.47       51.66    288.51 o 
   1   1   8    10437.60    10624.50    106.40 o 
   2   1   8    19625.89    19548.79    267.77 o 
   3   1   8     1322.53     1537.48     23.04 o 
   4   1   8     6574.17     6507.32     83.31 o 
   5   1   8     3316.33     3565.19     48.56 o 
   6   1   8    24385.33    25610.07    451.75 o 
   7   1   8     1123.00     1045.53     40.74 o 
   8   1   8     1032.35     1030.93     27.06 o 
   9   1   8      155.59      113.06     17.59 o 
  10   1   8     1669.12     1786.61     47.34 o 
  11   1   8     3694.19     3598.11     81.94 o 
  12   1   8     1723.56     1782.26     59.87 o 
  13   1   8      116.56      112.41     22.49 o 
  14   1   8      106.85      102.76     21.80 o 
  15   1   8       17.99      -16.97     17.78 o 
  16   1   8     1900.09     2094.16     67.44 o 
  17   1   8      200.78      143.71     38.05 o 
  18   1   8        9.01      -33.17     33.17 o 
  19   1   8       12.20       40.27     31.22 o 
  20   1   8       60.55       72.61     73.26 o 
  21   1   8       34.71      150.35    140.42 o 
   0   2   8     4187.36     4364.86     64.83 o 
   1   2   8     7127.70     7089.45     69.20 o 
   2   2   8     7690.93     7800.28     73.39 o 
   3   2   8    16363.04    16715.86    216.04 o 
   4   2   8    12226.45    11929.50    135.81 o 
   5   2   8      608.99      654.48     22.42 o 
   6   2   8     2428.70     2391.88     41.51 o 
   7   2   8     2787.26     2842.52     46.91 o 
   8   2   8     5598.55     5794.73     86.59 o 
   9   2   8     3870.92     3964.05     70.09 o 
  10   2   8       53.43       44.11     21.25 o 
  11   2   8      216.07      265.92     26.39 o 
  12   2   8      554.83      594.50     36.01 o 
  13   2   8      507.67      501.95     33.90 o 
  14   2   8     1704.78     1884.95     67.36 o 
  15   2   8      918.12      895.38     40.78 o 
  16   2   8       54.24       11.98     25.49 o 
  17   2   8       37.36       39.05     31.32 o 
  18   2   8      146.22       52.37     51.29 o 
  19   2   8       85.33      148.31     47.97 o 
  20   2   8       49.28       86.10     62.97 o 
  21   2   8       69.07      179.38     79.99 o 
   1   3   8      822.11      766.42     21.04 o 
   2   3   8    12531.67    12358.70    163.25 o 
   3   3   8    27046.01    27779.91    480.46 o 
   4   3   8      236.99      271.34     17.02 o 
   5   3   8     1457.13     1604.49     33.91 o 
   6   3   8      470.14      513.95     21.02 o 
   7   3   8     1529.63     1494.81     31.76 o 
   8   3   8     5894.76     5958.97    107.00 o 
   9   3   8     2776.48     2663.71     51.09 o 
  10   3   8     1520.84     1562.94     37.10 o 
  11   3   8       72.16       73.82     25.46 o 
  12   3   8     2694.13     2762.67     75.55 o 
  13   3   8      356.11      360.76     40.46 o 
  14   3   8     1691.76     1827.48     74.32 o 
  15   3   8     1264.13     1149.67     64.58 o 
  16   3   8       26.49       33.31     42.67 o 
  17   3   8       16.98       11.98     31.70 o 
  18   3   8       87.87      116.57     63.24 o 
  19   3   8       45.71      127.54     59.97 o 
  20   3   8       77.59       90.83     75.04 o 
  21   3   8       43.84       78.68     98.87 o 
   0   4   8     9096.25     8741.11    186.91 o 
   1   4   8     5259.93     5537.39     74.42 o 
   2   4   8      163.82      236.01     21.88 o 
   3   4   8      162.68      180.46     21.88 o 
   4   4   8     4590.24     4765.90     73.05 o 
   5   4   8      388.43      485.18     28.40 o 
   6   4   8     1546.34     1579.41     40.38 o 
   7   4   8       15.15        3.40     23.93 o 
   8   4   8     3521.21     3659.02     72.05 o 
   9   4   8     3281.18     3250.93     64.48 o 
  10   4   8       50.82       35.18     28.15 o 
  11   4   8      719.95      680.25     43.94 o 
  12   4   8       98.23       97.06     25.33 o 
  13   4   8      998.90      916.21     42.30 o 
  14   4   8      499.18      463.21     51.77 o 
  15   4   8       26.30       28.20     44.05 o 
  16   4   8        6.18      -18.38     54.02 o 
  17   4   8       49.19        8.64     41.22 o 
  18   4   8      129.75      150.90     51.70 o 
  19   4   8        8.64      215.63     79.27 o 
  20   4   8       32.09      -37.19     87.39 o 
   1   5   8     2958.68     2703.28     60.08 o 
   2   5   8      114.30       89.16     27.17 o 
   3   5   8      424.89      405.10     30.81 o 
   4   5   8     6502.73     6283.17    110.59 o 
   5   5   8      213.55      243.55     30.63 o 
   6   5   8     9323.22     9357.24    176.51 o 
   7   5   8     1384.12     1454.76     55.03 o 
   8   5   8      808.67      845.99     43.29 o 
   9   5   8      348.78      382.05     40.80 o 
  10   5   8      180.37      118.39     35.49 o 
  11   5   8     3157.14     3185.07     77.16 o 
  12   5   8       49.18       91.27     33.41 o 
  13   5   8      598.71      593.90     37.57 o 
  14   5   8      197.68      212.74     34.10 o 
  15   5   8      259.49      124.48     45.11 o 
  16   5   8     1326.30     1541.66     80.01 o 
  17   5   8        3.59      133.83     83.61 o 
  18   5   8      278.89      287.59     84.83 o 
  19   5   8        1.44      109.03    157.52 o 
   0   6   8     4789.41     4751.51    134.31 o 
   1   6   8      289.68      285.56     33.52 o 
   2   6   8      317.45      314.96     37.08 o 
   3   6   8      123.12      128.39     32.61 o 
   4   6   8      113.32       70.39     32.76 o 
   5   6   8     5348.98     5342.48    125.63 o 
   6   6   8      110.82      151.18     41.13 o 
   7   6   8      834.31      910.25     50.50 o 
   8   6   8       98.69      109.72     42.34 o 
   9   6   8        6.84       40.72     45.34 o 
  10   6   8      714.27      831.82     59.99 o 
  11   6   8      163.38      135.06     41.42 o 
  12   6   8      672.30      708.21     45.01 o 
  13   6   8      401.52      362.97     38.17 o 
  14   6   8       57.29       59.40     38.06 o 
  15   6   8      141.20      117.37     51.85 o 
  16   6   8      161.98      257.32     53.33 o 
  17   6   8      321.77      214.95     55.47 o 
  18   6   8      137.86      175.66    101.17 o 
  19   6   8       48.52      245.37    151.82 o 
   1   7   8       87.38       51.59     45.40 o 
   2   7   8     1929.38     1848.21     74.35 o 
   3   7   8      126.95      134.75     41.20 o 
   4   7   8      684.68      720.62     56.03 o 
   5   7   8        6.52       39.82     39.58 o 
   6   7   8      208.10      231.71     45.61 o 
   7   7   8      705.90      758.60     53.02 o 
   8   7   8       52.56       98.96     47.51 o 
   9   7   8      401.99      367.00     48.18 o 
  10   7   8      338.11      300.46     54.95 o 
  11   7   8        1.04       28.69     50.15 o 
  12   7   8      175.94      176.81     49.38 o 
  13   7   8       51.65       86.28     35.89 o 
  14   7   8      122.40      140.88     49.82 o 
  15   7   8      205.69      133.96     52.90 o 
  16   7   8        4.02      -52.78     52.97 o 
  17   7   8        3.84       80.28     60.60 o 
   0   8   8     2574.34     2792.53    175.37 o 
   1   8   8      598.94      571.41     64.78 o 
   2   8   8     1214.12     1373.44     78.85 o 
   3   8   8      309.01      297.24     59.88 o 
   4   8   8      293.17      291.72     50.66 o 
   5   8   8     1857.20     2030.95     78.98 o 
   6   8   8       43.61      -48.06     52.58 o 
   7   8   8     2281.68     2434.79     99.40 o 
   8   8   8     1032.79     1028.71     87.37 o 
   9   8   8      107.18       61.48     53.83 o 
  10   8   8     1269.09     1624.56     93.42 o 
  11   8   8        3.81        5.17     52.37 o 
  12   8   8      223.11      248.94     61.99 o 
  13   8   8        3.10       53.96     56.23 o 
  14   8   8       16.88        2.51     37.69 o 
  15   8   8        9.58      -62.32     62.32 o 
  16   8   8       46.96       98.56     56.72 o 
   1   9   8     1511.84     1627.09    114.53 o 
   2   9   8      104.09       14.67     55.58 o 
   3   9   8      222.35      218.59     76.18 o 
   4   9   8       10.71      -14.11     51.82 o 
   5   9   8       69.82      161.03     56.18 o 
   6   9   8      161.37       38.13     62.06 o 
   7   9   8        0.89       52.93     56.16 o 
   8   9   8       25.33       13.86     56.28 o 
   9   9   8      729.48      799.05     75.85 o 
  10   9   8      190.12      239.56     61.32 o 
  11   9   8      227.08      226.95     71.70 o 
  12   9   8       11.97       64.17     62.85 o 
  13   9   8      587.92      545.57     80.53 o 
  14   9   8      115.41      155.56     99.11 o 
   0  10   8      437.31      396.13    279.80 o 
   1  10   8       29.87      271.82     83.56 o 
   2  10   8      420.09      296.95     84.62 o 
   3  10   8       49.44      -51.17    104.70 o 
   4  10   8      169.20      159.45     67.85 o 
   5  10   8        0.10       62.83     66.08 o 
   6  10   8       31.46       91.90     65.47 o 
   7  10   8       13.54      169.87     83.76 o 
   8  10   8       26.72       93.95     67.20 o 
   9  10   8      267.64      304.50     72.48 o 
  10  10   8       28.24      -46.14     71.87 o 
  11  10   8      107.55      187.77     75.77 o 
  12  10   8       25.65       61.18     71.27 o 
   1  11   8      624.90      623.46    242.65 o 
   2  11   8      301.92      218.30     90.64 o 
   3  11   8      632.66      742.67    111.03 o 
   4  11   8      159.12      -62.01     87.59 o 
   5  11   8       73.23      124.73     75.43 o 
   6  11   8      324.02      212.22     75.04 o 
   7  11   8      197.37      209.23     68.95 o 
   8  11   8      212.84      262.72     82.78 o 
   9  11   8      130.11      212.76     73.59 o 
  10  11   8        2.74       10.23    120.41 o 
   0  12   8        6.65      105.07    218.85 o 
   1  12   8       49.56       17.06    155.56 o 
   2  12   8       12.55        3.17    144.24 o 
   3  12   8       87.45       47.49     99.69 o 
   4  12   8       21.91      -32.19     86.96 o 
   5  12   8       41.43       30.08     83.39 o 
   1   1   9     1697.82     1839.08     27.20 o 
   2   1   9     3117.24     2660.27     26.37 o 
   3   1   9     2398.90     2534.11     38.26 o 
   4   1   9     8121.78     8363.56     94.07 o 
   5   1   9       13.37       29.13     12.70 o 
   6   1   9    10970.53    11279.44    138.75 o 
   7   1   9      338.23      375.03     23.42 o 
   8   1   9     1296.19     1295.98     33.58 o 
   9   1   9      169.81      211.96     22.82 o 
  10   1   9     1346.02     1356.88     39.32 o 
  11   1   9      394.78      337.01     31.37 o 
  12   1   9       71.64      136.92     25.39 o 
  13   1   9      972.24      973.51     40.95 o 
  14   1   9      285.09      263.28     38.22 o 
  15   1   9      263.42      224.68     30.57 o 
  16   1   9      176.76      175.47     37.55 o 
  17   1   9       61.25       20.88     39.34 o 
  18   1   9      260.89      212.90     42.78 o 
  19   1   9       14.05       24.33     56.27 o 
  20   1   9       73.28      195.39     62.25 o 
  21   1   9       18.74        5.22     98.82 o 
   0   2   9     5348.00     5825.18     70.77 o 
   1   2   9     1046.02     1088.18     18.38 o 
   2   2   9     1844.55     1498.51     23.68 o 
   3   2   9      161.51      166.51     12.09 o 
   4   2   9     3166.57     2958.71     38.42 o 
   5   2   9      771.56      726.36     23.39 o 
   6   2   9      568.40      559.04     20.89 o 
   7   2   9      114.13      129.65     19.15 o 
   8   2   9     4913.38     5111.85     79.11 o 
   9   2   9     1951.41     2034.16     48.34 o 
  10   2   9      922.58      905.11     48.97 o 
  11   2   9       18.05       62.04     23.16 o 
  12   2   9     3434.93     3348.72    125.76 o 
  13   2   9      576.47      608.73     40.88 o 
  14   2   9      935.58      991.36     43.69 o 
  15   2   9        8.45       31.61     28.40 o 
  16   2   9      208.16      214.74     27.19 o 
  17   2   9       19.95       56.28     27.79 o 
  18   2   9      161.45      130.47     46.58 o 
  19   2   9       47.35       85.25     56.40 o 
  20   2   9       13.34      -62.86     62.86 o 
  21   2   9       13.22       36.02     91.34 o 
   1   3   9     2106.38     2109.49     34.26 o 
   2   3   9      631.83      530.55     19.64 o 
   3   3   9     1573.43     1550.49     25.16 o 
   4   3   9      276.62      202.82     19.29 o 
   5   3   9      109.25      159.84     18.07 o 
   6   3   9     3803.10     3643.80     52.11 o 
   7   3   9     2852.78     2868.35     48.64 o 
   8   3   9      102.36      103.76     25.34 o 
   9   3   9      137.46      167.31     28.17 o 
  10   3   9     1675.18     1715.18     47.21 o 
  11   3   9        7.51       26.05     23.44 o 
  12   3   9       78.64      101.83     29.95 o 
  13   3   9     1168.72     1263.52     77.84 o 
  14   3   9      158.67       62.08     32.94 o 
  15   3   9       58.18      112.28     41.63 o 
  16   3   9       25.86       38.10     33.84 o 
  17   3   9      129.88       97.87     46.18 o 
  18   3   9      174.37      213.71     62.80 o 
  19   3   9       14.80      -27.41     67.25 o 
  20   3   9       25.74       93.30     64.55 o 
   0   4   9    33543.89    33040.76    990.81 o 
   1   4   9     2619.64     2645.69     45.20 o 
   2   4   9     4404.35     4341.68     67.86 o 
   3   4   9      532.34      595.34     29.77 o 
   4   4   9        3.65       35.42     20.28 o 
   5   4   9     4975.63     4817.52     74.62 o 
   6   4   9       20.51       20.07     23.78 o 
   7   4   9      352.01      332.54     29.97 o 
   8   4   9     2032.88     2073.31     53.58 o 
   9   4   9        8.19      -30.15     30.92 o 
  10   4   9     4175.95     4511.86    119.69 o 
  11   4   9     1664.64     1722.59     49.08 o 
  12   4   9     4309.73     4468.53     94.25 o 
  13   4   9      263.11      266.40     35.69 o 
  14   4   9      136.14       65.70     28.09 o 
  15   4   9      346.47      298.79     43.06 o 
  16   4   9       13.20       13.61     56.09 o 
  17   4   9       91.85       86.25     52.50 o 
  18   4   9        3.14       85.07     72.10 o 
  19   4   9       11.38       69.12     95.02 o 
  20   4   9       89.03      255.09     87.78 o 
   1   5   9     1656.10     1731.38     55.90 o 
   2   5   9     1537.65     1486.35     39.72 o 
   3   5   9      558.84      588.44     35.90 o 
   4   5   9     5883.37     6280.33    111.96 o 
   5   5   9      302.10      264.00     31.19 o 
   6   5   9     5113.98     5267.69    100.34 o 
   7   5   9     3372.22     3469.83     75.37 o 
   8   5   9      126.42      130.67     28.58 o 
   9   5   9      194.73      238.74     32.42 o 
  10   5   9     1679.29     1654.48     47.07 o 
  11   5   9     1024.71     1062.11     55.88 o 
  12   5   9       80.40      106.17     36.41 o 
  13   5   9       55.18       89.09     38.19 o 
  14   5   9      281.77      298.81     46.72 o 
  15   5   9       28.15      118.45     48.76 o 
  16   5   9      417.61      329.07     68.05 o 
  17   5   9       17.72       44.10     78.84 o 
  18   5   9        0.16      -52.04     52.04 o 
  19   5   9       14.58       55.82     84.09 o 
   0   6   9      133.56      169.31     43.80 o 
   1   6   9     1141.76     1158.12     54.03 o 
   2   6   9     1710.11     1681.50     53.54 o 
   3   6   9      219.10      251.93     32.54 o 
   4   6   9     3900.77     4077.15     89.54 o 
   5   6   9     2583.43     2677.90     73.23 o 
   6   6   9      545.85      611.85     41.53 o 
   7   6   9       77.03       74.74     33.59 o 
   8   6   9     5685.18     5682.46    123.12 o 
   9   6   9      981.26      971.27     53.27 o 
  10   6   9      133.19      139.36     36.71 o 
  11   6   9      227.95      276.09     43.16 o 
  12   6   9      160.30      166.58     45.11 o 
  13   6   9       15.16       57.95     39.71 o 
  14   6   9      350.79      424.26     38.82 o 
  15   6   9      356.48      257.41     60.67 o 
  16   6   9      155.27      117.74     56.74 o 
  17   6   9        9.67       58.80     51.81 o 
  18   6   9        0.62      121.94     73.43 o 
   1   7   9       37.54       52.81     37.89 o 
   2   7   9     5338.14     5322.55    121.25 o 
   3   7   9     1835.36     2122.49     69.73 o 
   4   7   9     2567.43     2470.71     77.48 o 
   5   7   9      355.88      364.95     42.28 o 
   6   7   9       52.03      118.13     42.87 o 
   7   7   9      467.43      605.28     58.96 o 
   8   7   9     4556.92     5007.80    134.65 o 
   9   7   9      130.94       97.27     41.81 o 
  10   7   9      668.68      704.73     53.92 o 
  11   7   9       42.45       -3.77     46.09 o 
  12   7   9      463.92      450.30     45.49 o 
  13   7   9      498.73      480.52     42.66 o 
  14   7   9      664.19      584.17     53.42 o 
  15   7   9      349.18      386.18    101.12 o 
  16   7   9      146.98        7.20     55.40 o 
  17   7   9        2.06       80.56     56.19 o 
   0   8   9     1434.80     1429.36    100.88 o 
   1   8   9      658.02      744.84     61.98 o 
   2   8   9      828.54      955.95     66.66 o 
   3   8   9       13.12      -37.95     45.38 o 
   4   8   9     1435.19     1539.40     75.42 o 
   5   8   9      176.99       94.19     47.23 o 
   6   8   9      964.63     1116.73     67.19 o 
   7   8   9      245.32      205.14     52.96 o 
   8   8   9       24.02       24.26     46.17 o 
   9   8   9      910.61      930.90     70.64 o 
  10   8   9       59.87        3.54     56.65 o 
  11   8   9      111.01       60.84     47.79 o 
  12   8   9       52.68       24.79     50.70 o 
  13   8   9      162.91       83.81     52.25 o 
  14   8   9        2.11       21.81     53.43 o 
  15   8   9        0.09       15.20     51.67 o 
  16   8   9        1.48      -52.65     91.35 o 
   1   9   9      107.43      193.84     68.24 o 
   2   9   9        0.45      -57.81     69.54 o 
   3   9   9      162.59      178.59     64.56 o 
   4   9   9     1474.59     1472.21     87.80 o 
   5   9   9        3.13      -32.19     51.18 o 
   6   9   9     1537.23     1624.68     94.21 o 
   7   9   9      320.86      346.06     61.80 o 
   8   9   9      207.93      186.05     65.86 o 
   9   9   9       64.93       73.31     57.45 o 
  10   9   9        2.50       31.09     60.92 o 
  11   9   9       13.88        0.04     58.52 o 
  12   9   9       47.05       10.63     68.18 o 
  13   9   9       62.63       19.70     57.36 o 
  14   9   9       48.58      -33.52     62.51 o 
   0  10   9     1623.11     1691.47    156.67 o 
   1  10   9        1.91      132.89     84.19 o 
   2  10   9      370.14      288.61     98.32 o 
   3  10   9       81.94      -67.93     71.24 o 
   4  10   9        9.89       55.74     79.12 o 
   5  10   9      310.65      350.20     63.05 o 
   6  10   9        3.71      -45.29     85.11 o 
   7  10   9      487.24      481.03     82.97 o 
   8  10   9       13.95       35.03     60.32 o 
   9  10   9        0.31       62.03     67.78 o 
  10  10   9     1039.72     1055.19     93.48 o 
  11  10   9       19.11      141.40     79.94 o 
  12  10   9       15.53       49.17     82.72 o 
   1  11   9      115.68      103.84     90.72 o 
   2  11   9       89.02      -34.98     77.57 o 
   3  11   9       17.41      -42.43     84.80 o 
   4  11   9        0.16       47.04     85.57 o 
   5  11   9        9.76      -74.18     74.18 o 
   6  11   9        0.83      -35.16     68.28 o 
   7  11   9       18.61       41.31     76.02 o 
   8  11   9      101.62      117.39     72.27 o 
   9  11   9       10.10        5.71     70.44 o 
   0  12   9       60.27        0.83    130.95 o 
   1  12   9       27.21       58.99     92.51 o 
   2  12   9      279.84       21.85    119.90 o 
   3  12   9       12.76       31.42     79.68 o 
   0   0  10   120614.28   127447.73   8910.08 o 
   1   0  10     8604.82     8614.11    121.99 o 
   2   0  10     4982.19     5117.47    113.36 o 
   3   0  10    19557.95    20433.04    474.25 o 
   4   0  10     2671.21     2764.34     66.15 o 
   5   0  10     2995.73     3143.90     59.19 o 
   6   0  10     4451.08     4876.04     89.06 o 
   7   0  10      794.20      854.19     31.96 o 
   8   0  10     1243.62     1249.38     46.41 o 
   9   0  10     6784.26     7155.09    111.72 o 
  10   0  10     7731.38     7845.47    154.25 o 
  11   0  10     1585.68     1567.65     44.50 o 
  12   0  10     2364.04     2508.37     79.86 o 
  13   0  10     3723.04     3953.67    117.28 o 
  14   0  10       54.24       40.68     66.88 o 
  15   0  10      459.88      394.43     56.49 o 
  16   0  10      287.45      259.93     50.66 o 
  17   0  10        9.28       -4.12     57.72 o 
  18   0  10      336.76      284.73     57.25 o 
  19   0  10      170.14      156.71     76.18 o 
  20   0  10       18.40       79.30    105.05 o 
   1   1  10      481.70      484.03     12.97 o 
   2   1  10     3055.31     3042.58     32.67 o 
   3   1  10    10757.22    11033.35    139.65 o 
   4   1  10     3827.99     3673.64     47.82 o 
   5   1  10        5.28       18.25      8.59 o 
   6   1  10     7346.87     7620.63     87.21 o 
   7   1  10     4488.60     4471.99     62.09 o 
   8   1  10      513.07      585.91     25.21 o 
   9   1  10      107.63       63.03     20.59 o 
  10   1  10      390.75      435.07     26.04 o 
  11   1  10     1028.73      972.19     37.70 o 
  12   1  10     1809.04     1981.35     55.05 o 
  13   1  10       16.09       -5.18     26.38 o 
  14   1  10        2.98        9.46     26.87 o 
  15   1  10        7.13       37.47     30.19 o 
  16   1  10      538.70      592.04     51.62 o 
  17   1  10       31.11       65.46     39.82 o 
  18   1  10        2.52       -0.76     39.22 o 
  19   1  10       59.65      104.65     49.64 o 
  20   1  10        4.68       11.87     51.96 o 
   0   2  10       33.62       43.62     18.40 o 
   1   2  10     2947.40     3044.45     40.45 o 
   2   2  10     4781.66     4843.20     63.32 o 
   3   2  10      297.82      257.24     19.79 o 
   4   2  10     9828.82     9697.49    113.70 o 
   5   2  10     9225.81     9112.78    112.31 o 
   6   2  10      680.60      673.77     25.29 o 
   7   2  10     2131.91     2210.29     42.69 o 
   8   2  10     2920.79     3035.92     48.36 o 
   9   2  10     3202.97     3165.42     56.96 o 
  10   2  10     1490.27     1540.92     44.71 o 
  11   2  10      195.70      185.26     26.44 o 
  12   2  10      122.76      100.33     25.06 o 
  13   2  10      481.95      383.66     42.11 o 
  14   2  10      640.31      631.71     41.18 o 
  15   2  10     1677.68     1882.02     78.33 o 
  16   2  10        9.40        3.27     29.96 o 
  17   2  10      226.69      163.29     42.56 o 
  18   2  10       15.09      -36.82     36.82 o 
  19   2  10      104.21       60.32     53.28 o 
  20   2  10       36.49      182.14     72.64 o 
   1   3  10     5863.11     5869.16     78.46 o 
   2   3  10    25262.40    25236.80    384.24 o 
   3   3  10      527.12      511.65     18.70 o 
   4   3  10     3072.07     3209.57     47.91 o 
   5   3  10      595.97      619.23     23.63 o 
   6   3  10      563.37      596.07     25.76 o 
   7   3  10      119.18      103.63     22.01 o 
   8   3  10     9256.01     9490.05    159.13 o 
   9   3  10     2065.95     2309.61     49.79 o 
  10   3  10      793.69      886.84     53.86 o 
  11   3  10     1564.63     1702.92     45.41 o 
  12   3  10     1447.91     1601.75     73.49 o 
  13   3  10      114.18       79.32     23.10 o 
  14   3  10      459.17      476.12     41.45 o 
  15   3  10        9.36      -46.56     46.56 o 
  16   3  10       64.56       10.51     36.56 o 
  17   3  10        6.58       52.04     38.19 o 
  18   3  10      327.08      246.04     85.21 o 
  19   3  10       23.65       67.54     70.65 o 
  20   3  10      287.50      306.34     77.04 o 
   0   4  10      628.09      710.21     45.65 o 
   1   4  10      352.75      381.60     26.84 o 
   2   4  10      211.55      255.44     20.99 o 
   3   4  10     1882.25     1974.03     38.06 o 
   4   4  10      875.05      885.62     27.07 o 
   5   4  10      136.55      149.24     27.09 o 
   6   4  10      786.69      768.74     28.67 o 
   7   4  10      240.41      231.88     31.58 o 
   8   4  10     1373.94     1386.12     44.44 o 
   9   4  10      752.08      778.67     34.50 o 
  10   4  10       15.78       61.08     31.87 o 
  11   4  10       38.90       60.79     27.35 o 
  12   4  10      788.00      825.48     44.39 o 
  13   4  10      188.92      104.26     33.88 o 
  14   4  10        4.98      -32.35     32.35 o 
  15   4  10        1.14       46.72     40.97 o 
  16   4  10       28.21       57.67     53.02 o 
  17   4  10       67.64      -18.16     45.17 o 
  18   4  10      121.53      149.26     75.49 o 
  19   4  10      114.81      -28.17     68.32 o 
   1   5  10      234.76      226.55     34.31 o 
   2   5  10      886.02      967.89     38.42 o 
   3   5  10     5339.89     5551.78    104.97 o 
   4   5  10     4036.61     4103.34     93.02 o 
   5   5  10      154.19      182.31     29.25 o 
   6   5  10     5815.99     5915.71    117.35 o 
   7   5  10       34.88       30.73     33.16 o 
   8   5  10       40.79       65.56     34.10 o 
   9   5  10       23.35       -6.54     30.18 o 
  10   5  10      115.80      118.36     32.79 o 
  11   5  10      101.59      158.64     32.53 o 
  12   5  10       16.34       23.87     33.02 o 
  13   5  10       59.85       49.32     31.84 o 
  14   5  10       24.11        7.72     27.62 o 
  15   5  10       12.33       53.63     51.38 o 
  16   5  10      296.58      392.11     78.32 o 
  17   5  10       53.55       41.48     58.11 o 
  18   5  10      176.78      -33.98     51.00 o 
  19   5  10       25.58     -120.72    120.72 o 
   0   6  10     7522.61     7606.74    215.05 o 
   1   6  10      556.25      594.44     37.28 o 
   2   6  10     2047.11     2168.22     61.98 o 
   3   6  10     1266.94     1375.89     63.00 o 
   4   6  10        9.81       31.49     32.85 o 
   5   6  10      455.82      446.61     37.91 o 
   6   6  10     1053.74     1120.45     51.98 o 
   7   6  10       51.96       22.92     39.21 o 
   8   6  10      176.37      245.23     40.76 o 
   9   6  10      102.92       53.73     34.22 o 
  10   6  10     1622.97     1720.86     63.62 o 
  11   6  10        3.53       -1.95     35.40 o 
  12   6  10     1892.60     1805.49     70.60 o 
  13   6  10      420.14      354.92     54.68 o 
  14   6  10       13.00       36.21     41.04 o 
  15   6  10        3.05      -50.46     54.60 o 
  16   6  10        2.00      -46.51     85.57 o 
  17   6  10       30.52      -16.70     69.19 o 
  18   6  10       27.25      -36.74     73.74 o 
   1   7  10      175.82      169.26     41.91 o 
   2   7  10      215.30      142.68     37.51 o 
   3   7  10      284.37      326.16     40.41 o 
   4   7  10        0.18       -6.98     38.64 o 
   5   7  10       80.31       33.17     38.40 o 
   6   7  10        3.84       33.61     39.08 o 
   7   7  10      157.51      100.93     47.73 o 
   8   7  10        5.28       25.68     49.68 o 
   9   7  10        7.38       -7.92     43.31 o 
  10   7  10     1454.52     1496.21     74.63 o 
  11   7  10      358.49      255.36     40.14 o 
  12   7  10       21.16       26.28     37.20 o 
  13   7  10      216.99      276.84     47.12 o 
  14   7  10      144.10      123.57     39.38 o 
  15   7  10      158.89       14.41     57.51 o 
  16   7  10        0.58       24.06     67.99 o 
   0   8  10      275.54      433.54     71.97 o 
   1   8  10       53.97       83.82     51.31 o 
   2   8  10     1048.80     1030.23     70.23 o 
   3   8  10       38.65       21.89     44.49 o 
   4   8  10     2099.65     1951.17     75.16 o 
   5   8  10      803.23      761.81     60.51 o 
   6   8  10        7.01      -19.09     43.37 o 
   7   8  10      884.71     1075.57     64.10 o 
   8   8  10      415.01      410.36     58.29 o 
   9   8  10       47.07       35.18     45.06 o 
  10   8  10      332.76      433.21     55.40 o 
  11   8  10      298.27      220.82     56.81 o 
  12   8  10      103.28       67.35     41.63 o 
  13   8  10        2.93       32.71     40.36 o 
  14   8  10       85.92       74.70     68.58 o 
  15   8  10       15.67      -18.18     55.34 o 
   1   9  10       26.32       -3.13     48.18 o 
   2   9  10      412.06      380.49     64.01 o 
   3   9  10       18.24      -52.82     56.63 o 
   4   9  10     2661.89     2620.71    109.38 o 
   5   9  10        5.34       -5.43     47.41 o 
   6   9  10       97.80      131.85     49.35 o 
   7   9  10      628.95      676.28     64.99 o 
   8   9  10       59.95      177.57     53.44 o 
   9   9  10       29.65      123.69     60.88 o 
  10   9  10       18.31      -23.39     52.85 o 
  11   9  10        6.25       21.27     63.12 o 
  12   9  10        5.07      111.89     57.09 o 
  13   9  10      288.95      233.60     82.33 o 
   0  10  10      468.44      191.63    117.42 o 
   1  10  10        0.23      124.60     72.97 o 
   2  10  10      205.69      213.32     67.98 o 
   3  10  10       75.39       53.20     61.64 o 
   4  10  10       68.00      113.65     61.62 o 
   5  10  10      376.70      379.93     75.19 o 
   6  10  10       47.63      -45.40     76.33 o 
   7  10  10       71.74      256.35     63.38 o 
   8  10  10       55.19      -53.70     65.08 o 
   9  10  10       68.50      116.32     63.28 o 
  10  10  10        0.05       90.16     63.80 o 
  11  10  10       50.48      152.37     74.37 o 
   1  11  10      323.44      331.43     90.25 o 
   2  11  10        3.28      134.72     85.81 o 
   3  11  10       14.93      -54.84     67.57 o 
   4  11  10      333.86      403.69     83.27 o 
   5  11  10        2.01        1.25     68.71 o 
   6  11  10      378.84      359.93     71.86 o 
   7  11  10       25.22      126.50     70.89 o 
   8  11  10      373.62      546.62    118.10 o 
   1   1  11     5017.06     4750.98     51.47 o 
   2   1  11     2076.29     2212.52     26.63 o 
   3   1  11     1771.40     1859.16     32.01 o 
   4   1  11     1060.07     1077.38     24.13 o 
   5   1  11      274.26      358.27     26.19 o 
   6   1  11      161.87      143.39     13.57 o 
   7   1  11        7.94       15.09     19.00 o 
   8   1  11     1916.88     2002.90     48.97 o 
   9   1  11     3189.60     3373.91     57.29 o 
  10   1  11       55.87       40.27     23.58 o 
  11   1  11     6151.24     6332.44    108.33 o 
  12   1  11        9.03       25.93     25.44 o 
  13   1  11      542.86      509.41     34.65 o 
  14   1  11       34.51       40.39     26.39 o 
  15   1  11      345.52      317.74     29.69 o 
  16   1  11      174.98      140.13     37.90 o 
  17   1  11      127.79       37.21     41.90 o 
  18   1  11        8.66       28.86     42.00 o 
  19   1  11      179.55      289.79     46.84 o 
  20   1  11       83.67      168.50     72.10 o 
   0   2  11      473.90      570.23     48.91 o 
   1   2  11      137.42      107.05     17.73 o 
   2   2  11      224.11      279.28     20.88 o 
   3   2  11     1129.70     1146.55     31.00 o 
   4   2  11      678.39      685.41     23.89 o 
   5   2  11     5963.90     5640.60     79.14 o 
   6   2  11      275.02      262.02     22.32 o 
   7   2  11     1506.30     1671.25     33.89 o 
   8   2  11     2169.65     2257.07     49.05 o 
   9   2  11      120.62      146.96     22.64 o 
  10   2  11      136.04       87.08     23.51 o 
  11   2  11        0.77      -24.33     25.15 o 
  12   2  11      139.42      133.68     28.71 o 
  13   2  11      207.28      199.25     33.81 o 
  14   2  11      123.79      105.11     36.10 o 
  15   2  11      269.53      318.39     34.13 o 
  16   2  11      530.62      325.23     52.90 o 
  17   2  11      126.66      140.20     48.07 o 
  18   2  11        8.11        2.36     40.71 o 
  19   2  11        0.43       87.48     78.94 o 
  20   2  11        7.79      -64.82     64.82 o 
   1   3  11        0.25      -12.05     13.30 o 
   2   3  11      345.29      270.32     17.27 o 
   3   3  11     4152.20     3954.57     47.53 o 
   4   3  11      734.17      719.03     24.24 o 
   5   3  11       38.02       61.67     16.73 o 
   6   3  11      684.97      710.36     30.31 o 
   7   3  11     2892.51     2919.86     55.81 o 
   8   3  11       21.29       32.61     26.36 o 
   9   3  11      545.90      501.74     33.08 o 
  10   3  11       25.49       11.00     23.94 o 
  11   3  11        9.05        6.97     23.17 o 
  12   3  11      295.20      267.62     29.13 o 
  13   3  11       29.10       29.00     26.28 o 
  14   3  11       60.45       50.98     36.67 o 
  15   3  11      351.41      312.73     38.79 o 
  16   3  11        0.62       37.03     44.07 o 
  17   3  11       77.90      -15.19     43.39 o 
  18   3  11       38.32       74.51     59.09 o 
  19   3  11       44.67      -59.51     59.51 o 
   0   4  11     3045.87     3078.88     61.22 o 
   1   4  11     4404.76     4316.53     57.36 o 
   2   4  11     1442.75     1590.74     37.95 o 
   3   4  11     5913.12     5885.58     91.41 o 
   4   4  11       18.64       19.90     21.31 o 
   5   4  11       89.38       66.68     22.66 o 
   6   4  11      278.76      254.26     22.75 o 
   7   4  11     3094.77     3087.28     57.71 o 
   8   4  11      726.06      841.46     35.10 o 
   9   4  11     4823.07     5012.87    108.41 o 
  10   4  11      307.11      289.81     37.09 o 
  11   4  11        8.26      -14.44     35.03 o 
  12   4  11      294.12      249.92     36.49 o 
  13   4  11      496.70      450.71     47.33 o 
  14   4  11        6.44       68.16     35.45 o 
  15   4  11      312.94      373.01     47.33 o 
  16   4  11      190.30      323.85     70.04 o 
  17   4  11      197.34      198.13     63.93 o 
  18   4  11      103.07      144.94     81.36 o 
  19   4  11       56.81       95.71     77.22 o 
   1   5  11      390.92      471.53     31.74 o 
   2   5  11        7.62      -25.21     25.21 o 
   3   5  11     3301.80     3397.31     71.51 o 
   4   5  11     1409.37     1499.10     48.01 o 
   5   5  11      980.28     1021.07     41.49 o 
   6   5  11     1051.87     1066.14     44.65 o 
   7   5  11     1050.53     1082.54     41.89 o 
   8   5  11       34.26       29.11     31.81 o 
   9   5  11      355.11      339.33     36.36 o 
  10   5  11        4.05       23.26     33.44 o 
  11   5  11      100.26       99.33     36.42 o 
  12   5  11       92.79      130.21     41.50 o 
  13   5  11      447.84      413.08     44.09 o 
  14   5  11        1.34       51.16     32.31 o 
  15   5  11        0.56       24.26     49.21 o 
  16   5  11       96.37       62.47     54.21 o 
  17   5  11       15.08       25.36     55.07 o 
  18   5  11       27.50       77.95     72.81 o 
   0   6  11     2586.24     2632.28     85.44 o 
   1   6  11     2001.75     2137.43     63.01 o 
   2   6  11      198.54      206.84     38.77 o 
   3   6  11       51.31       68.64     31.12 o 
   4   6  11      436.02      503.59     37.79 o 
   5   6  11     4667.15     4949.83    121.74 o 
   6   6  11      149.17      113.05     37.01 o 
   7   6  11     1864.67     1818.30     57.82 o 
   8   6  11      279.03      217.59     37.13 o 
   9   6  11      153.96      193.94     36.16 o 
  10   6  11       83.65      115.44     34.85 o 
  11   6  11       94.11      154.09     40.12 o 
  12   6  11      167.95      126.36     37.37 o 
  13   6  11      538.23      449.04     42.72 o 
  14   6  11      323.44      330.33     49.39 o 
  15   6  11      207.59      163.95     56.37 o 
  16   6  11       21.56      -22.12     59.50 o 
  17   6  11      103.39      198.60     75.38 o 
   1   7  11     5740.76     5728.58    134.95 o 
   2   7  11     1170.33     1349.67     58.80 o 
   3   7  11      130.22      165.09     47.07 o 
   4   7  11      351.10      350.90     42.41 o 
   5   7  11       60.59       75.09     35.43 o 
   6   7  11        4.97       16.87     36.64 o 
   7   7  11       95.40       63.99     38.42 o 
   8   7  11      854.13      979.90     57.96 o 
   9   7  11     1464.69     1564.89     65.82 o 
  10   7  11      262.41      293.34     42.16 o 
  11   7  11     1162.40     1317.23     65.47 o 
  12   7  11       19.19       59.27     41.86 o 
  13   7  11      364.99      292.54     51.47 o 
  14   7  11       19.33       67.43     61.03 o 
  15   7  11        9.24       27.58     60.31 o 
  16   7  11       34.31      104.04     69.67 o 
   0   8  11      223.33      150.56     70.00 o 
   1   8  11      238.57      264.81     48.00 o 
   2   8  11      311.06      313.37     64.10 o 
   3   8  11      725.21      658.71     60.69 o 
   4   8  11      918.79     1021.66     59.57 o 
   5   8  11      797.61      951.42     75.18 o 
   6   8  11      365.68      337.17     55.81 o 
   7   8  11       61.04       70.15     51.33 o 
   8   8  11     1169.38     1256.41     75.65 o 
   9   8  11      529.55      607.29     59.00 o 
  10   8  11        3.92      118.21     47.01 o 
  11   8  11        9.84       27.86     42.67 o 
  12   8  11      185.92      219.28     47.35 o 
  13   8  11       17.43      181.85     59.59 o 
  14   8  11      127.16      124.62     58.40 o 
   1   9  11       96.99       93.29     61.17 o 
   2   9  11      689.61      722.80     70.40 o 
   3   9  11     1346.74     1511.05     85.51 o 
   4   9  11       91.76       70.66     55.81 o 
   5   9  11       14.11       17.96     54.92 o 
   6   9  11      376.34      289.49     58.45 o 
   7   9  11      656.71      559.59     62.35 o 
   8   9  11       33.75      101.44     53.23 o 
   9   9  11      241.14      352.77     82.97 o 
  10   9  11        7.30      -74.82     74.82 o 
  11   9  11       16.62       66.73     58.65 o 
  12   9  11      157.19      239.70     57.42 o 
  13   9  11      264.22      351.36     86.02 o 
   0  10  11     2069.74     1895.08    202.17 o 
   1  10  11      436.02      369.00     87.40 o 
   2  10  11       63.92      -27.51     54.66 o 
   3  10  11      232.80      162.64     68.79 o 
   4  10  11       45.31       58.60     66.19 o 
   5  10  11      184.49      285.21     71.45 o 
   6  10  11       96.07      121.35     64.62 o 
   7  10  11      245.97      332.56     62.41 o 
   8  10  11       22.02       -8.40     68.00 o 
   9  10  11      126.37      304.00     82.76 o 
  10  10  11       80.41      116.18     86.80 o 
   1  11  11       78.89      171.17     80.54 o 
   2  11  11       59.54       79.10     68.97 o 
   3  11  11        9.06      168.82     75.74 o 
   4  11  11      483.80      493.24     76.51 o 
   5  11  11        3.75       40.78     70.82 o 
   6  11  11      183.96      289.17     68.42 o 
   0   0  12      669.95      718.76     25.17 o 
   1   0  12     4568.67     4521.68    106.00 o 
   2   0  12     1529.64     1508.55     46.30 o 
   3   0  12     3888.99     4079.60     79.20 o 
   4   0  12     4070.98     4279.17     80.04 o 
   5   0  12        6.47       13.24     25.71 o 
   6   0  12      992.38      952.73     29.96 o 
   7   0  12     3165.59     3170.21     61.11 o 
   8   0  12     4950.10     5388.93     99.83 o 
   9   0  12     7535.57     7699.29    157.31 o 
  10   0  12      997.27      838.06     41.90 o 
  11   0  12       15.89      -29.64     29.64 o 
  12   0  12      201.88      142.71     42.66 o 
  13   0  12     1669.89     1787.85    117.56 o 
  14   0  12       23.40      102.50     48.42 o 
  15   0  12       80.18       33.46     49.83 o 
  16   0  12      177.63      118.15     55.47 o 
  17   0  12      358.09      406.27     64.10 o 
  18   0  12        5.92       10.89     50.35 o 
  19   0  12      471.21      306.71     87.44 o 
   1   1  12      565.00      560.43     18.59 o 
   2   1  12     5803.21     5738.45     60.41 o 
   3   1  12    13450.20    13121.20    250.23 o 
   4   1  12      741.38      778.84     22.12 o 
   5   1  12      360.47      458.00     34.33 o 
   6   1  12     2115.80     2215.56     45.93 o 
   7   1  12     5007.26     5115.62     69.25 o 
   8   1  12      300.53      309.22     22.46 o 
   9   1  12       26.88       65.34     19.23 o 
  10   1  12      262.43      295.92     32.20 o 
  11   1  12        4.80       14.78     20.61 o 
  12   1  12      529.75      641.67     32.95 o 
  13   1  12     2375.50     2366.84     62.69 o 
  14   1  12      116.69      194.40     39.97 o 
  15   1  12      288.58      217.36     33.23 o 
  16   1  12        5.03       -8.64     36.73 o 
  17   1  12      203.16      129.86     42.03 o 
  18   1  12       12.99       22.18     37.63 o 
  19   1  12       10.52      -17.99     37.39 o 
   0   2  12     8854.30     8483.73    129.86 o 
   1   2  12     4868.52     4960.21     61.92 o 
   2   2  12      122.41      132.49     16.07 o 
   3   2  12       24.54       41.76     15.94 o 
   4   2  12     4747.49     4994.40     68.89 o 
   5   2  12    15651.56    16118.12    247.38 o 
   6   2  12      880.43      874.58     30.51 o 
   7   2  12     1007.52     1119.59     30.23 o 
   8   2  12      326.91      337.11     27.12 o 
   9   2  12      560.97      547.53     35.63 o 
  10   2  12      323.40      312.89     30.32 o 
  11   2  12      867.31      905.93     45.20 o 
  12   2  12      625.24      663.22     45.14 o 
  13   2  12        3.80       73.02     31.06 o 
  14   2  12      102.60      118.30     29.21 o 
  15   2  12      882.34      782.17     43.59 o 
  16   2  12       14.04       11.64     44.24 o 
  17   2  12      595.73      455.18     61.87 o 
  18   2  12      128.22       94.68     43.15 o 
  19   2  12       47.26       61.96     51.04 o 
   1   3  12     7572.63     7548.67    106.40 o 
   2   3  12     1332.90     1329.69     28.16 o 
   3   3  12      651.37      635.04     42.03 o 
   4   3  12     1077.71      980.45     41.84 o 
   5   3  12       72.71       95.59     19.22 o 
   6   3  12     4503.15     4631.33     80.83 o 
   7   3  12     1319.90     1317.15     43.21 o 
   8   3  12      665.17      657.34     28.60 o 
   9   3  12      355.45      337.23     30.90 o 
  10   3  12      646.49      622.57     37.58 o 
  11   3  12     3171.64     3228.48     75.54 o 
  12   3  12       86.43        7.73     28.14 o 
  13   3  12      769.06      733.29     59.78 o 
  14   3  12       89.95       73.26     29.23 o 
  15   3  12       93.45       43.86     32.83 o 
  16   3  12      120.01      167.45     48.30 o 
  17   3  12       11.39       -9.96     64.10 o 
  18   3  12       99.46      108.78     59.00 o 
  19   3  12        5.54        3.73     58.17 o 
   0   4  12     1758.25     1846.59     75.97 o 
   1   4  12     3929.57     4150.28     65.01 o 
   2   4  12      137.58      113.86     20.90 o 
   3   4  12      603.54      594.69     27.35 o 
   4   4  12     5281.95     5151.34     71.28 o 
   5   4  12     8699.54     9077.17    144.85 o 
   6   4  12      423.45      405.08     24.15 o 
   7   4  12      322.38      329.73     33.65 o 
   8   4  12      824.77      934.74     41.17 o 
   9   4  12      891.19      890.56     44.94 o 
  10   4  12      736.51      753.87     40.18 o 
  11   4  12      125.35      123.67     37.63 o 
  12   4  12        2.70       49.15     36.78 o 
  13   4  12       48.14        1.09     28.08 o 
  14   4  12      425.36      351.37     37.63 o 
  15   4  12      153.17      142.69     49.04 o 
  16   4  12       62.00      162.18     66.16 o 
  17   4  12      101.41       48.84     50.08 o 
  18   4  12       24.02      141.65     78.18 o 
   1   5  12     3709.98     3923.06     78.23 o 
   2   5  12     3854.03     3782.67     80.42 o 
   3   5  12      460.52      491.60     27.70 o 
   4   5  12      429.89      419.11     26.11 o 
   5   5  12     1517.47     1527.67     47.24 o 
   6   5  12       49.75       31.75     28.50 o 
   7   5  12      659.49      677.43     37.19 o 
   8   5  12       66.86       95.62     28.74 o 
   9   5  12     3242.25     3218.84     75.70 o 
  10   5  12      118.83       90.31     36.23 o 
  11   5  12       95.62       74.58     35.35 o 
  12   5  12      589.10      554.14     42.59 o 
  13   5  12      213.01      217.57     44.51 o 
  14   5  12      232.61      241.06     47.45 o 
  15   5  12      494.03      397.23     55.66 o 
  16   5  12       30.19      -53.57     53.57 o 
  17   5  12        5.88       36.23     47.42 o 
   0   6  12       54.79       87.30     44.01 o 
   1   6  12     1141.58     1294.76     53.94 o 
   2   6  12      394.94      435.57     42.72 o 
   3   6  12      524.62      592.97     45.40 o 
   4   6  12      655.96      651.65     42.23 o 
   5   6  12      197.80      235.69     35.14 o 
   6   6  12      193.55      211.19     40.33 o 
   7   6  12      553.05      501.37     48.14 o 
   8   6  12      243.02      239.04     39.43 o 
   9   6  12      594.76      632.85     67.39 o 
  10   6  12        9.45       -2.60     35.49 o 
  11   6  12       47.58        7.63     32.70 o 
  12   6  12      272.25      238.53     51.04 o 
  13   6  12      426.29      345.79     48.16 o 
  14   6  12        4.11       32.62     73.89 o 
  15   6  12      353.59      191.47     74.47 o 
  16   6  12        4.89      -18.21     59.36 o 
   1   7  12      432.73      397.30     46.77 o 
   2   7  12        4.19       16.54     45.31 o 
   3   7  12       90.87       84.32     37.95 o 
   4   7  12      335.25      232.98     40.34 o 
   5   7  12      115.55       89.30     47.11 o 
   6   7  12      946.17      929.27     52.08 o 
   7   7  12        4.70      -24.75     36.69 o 
   8   7  12        1.43       22.65     38.42 o 
   9   7  12      385.10      427.88     51.77 o 
  10   7  12        0.59       59.23     41.18 o 
  11   7  12       37.32       96.71     38.45 o 
  12   7  12       38.69       29.53     45.29 o 
  13   7  12       13.33      101.54     65.15 o 
  14   7  12      100.46      119.37     62.71 o 
  15   7  12        1.12       19.74     72.95 o 
   0   8  12      118.85      117.19     67.68 o 
   1   8  12      842.04      962.61     61.18 o 
   2   8  12       25.29       15.87     38.64 o 
   3   8  12      750.38      801.86     68.73 o 
   4   8  12        1.69        1.27     45.61 o 
   5   8  12      416.83      335.49     47.66 o 
   6   8  12       39.70       10.16     41.60 o 
   7   8  12     1569.18     1748.44     84.25 o 
   8   8  12       21.58       54.47     45.57 o 
   9   8  12      703.02      792.50     56.93 o 
  10   8  12      298.66      275.74     52.28 o 
  11   8  12        6.04        0.86     45.28 o 
  12   8  12       71.57       45.18     49.74 o 
  13   8  12       55.89       -3.61     51.55 o 
  14   8  12        6.99       40.39     67.28 o 
   1   9  12       37.72       58.78     51.23 o 
   2   9  12       12.51       91.44     47.00 o 
   3   9  12      351.47      520.83     68.41 o 
   4   9  12       10.02       32.82     49.90 o 
   5   9  12       90.22       77.65     50.48 o 
   6   9  12       45.09       39.18     51.69 o 
   7   9  12       46.81      136.82     59.85 o 
   8   9  12       28.03       67.29     58.64 o 
   9   9  12       78.42      -12.03     49.44 o 
  10   9  12      152.95      118.86     48.22 o 
  11   9  12       73.06       29.95     45.67 o 
  12   9  12        2.79      -35.44     53.96 o 
   0  10  12      330.96      326.51    110.16 o 
   1  10  12        4.45       58.83     66.72 o 
   2  10  12       84.34      113.05     65.39 o 
   3  10  12       71.21       21.42     54.13 o 
   4  10  12       77.80      170.59     60.37 o 
   5  10  12      165.21      411.16     74.19 o 
   6  10  12        7.58      -49.00     72.49 o 
   7  10  12        3.55      -73.06     73.06 o 
   8  10  12       77.75      111.32     66.36 o 
   9  10  12        1.73      165.45     69.21 o 
   1  11  12      610.94      732.33    121.79 o 
   2  11  12        0.65      -32.44     69.70 o 
   3  11  12       71.39       34.31     67.63 o 
   4  11  12        6.24       46.82     87.27 o 
   5  11  12       12.55       12.53     75.25 o 
   1   1  13     1544.04     1606.23     33.88 o 
   2   1  13     2705.02     2659.62     51.00 o 
   3   1  13       23.09       13.07     23.91 o 
   4   1  13     2515.69     2518.68     56.69 o 
   5   1  13        4.10       12.20     12.73 o 
   6   1  13     3129.22     3106.55     55.66 o 
   7   1  13        2.05       40.75     18.03 o 
   8   1  13      396.64      435.39     27.04 o 
   9   1  13      148.24      134.48     17.05 o 
  10   1  13        0.24      -10.55     22.33 o 
  11   1  13      238.84      227.35     26.32 o 
  12   1  13        1.71       24.23     29.09 o 
  13   1  13      527.15      510.31     31.47 o 
  14   1  13       77.62       85.41     28.28 o 
  15   1  13        6.14       50.73     37.83 o 
  16   1  13      178.49      280.80     41.34 o 
  17   1  13      216.77      193.62     49.94 o 
  18   1  13        9.87       -8.57     40.21 o 
  19   1  13       45.23       59.07     45.13 o 
   0   2  13     2672.88     2507.75     79.31 o 
   1   2  13      295.55      281.32     15.83 o 
   2   2  13     1009.74      994.41     23.30 o 
   3   2  13       23.91       -0.49     16.06 o 
   4   2  13       78.50      105.05     16.89 o 
   5   2  13     3664.57     3682.06     73.23 o 
   6   2  13      167.29      180.28     24.52 o 
   7   2  13      476.23      536.80     30.54 o 
   8   2  13     1897.62     1863.58     56.41 o 
   9   2  13        3.95       15.27     16.07 o 
  10   2  13     1187.55     1295.44     46.25 o 
  11   2  13      235.89      224.43     30.48 o 
  12   2  13       12.76       27.62     24.49 o 
  13   2  13       73.67       67.20     25.44 o 
  14   2  13        0.26       13.05     26.46 o 
  15   2  13      114.14       78.57     29.27 o 
  16   2  13       79.18       51.81     35.89 o 
  17   2  13      419.80      328.66     56.63 o 
  18   2  13        1.44       33.67     48.22 o 
  19   2  13       29.04       55.88     90.79 o 
   1   3  13      306.07      278.99     22.85 o 
   2   3  13      247.16      220.87     28.54 o 
   3   3  13      489.90      496.06     28.59 o 
   4   3  13      101.95       64.34     26.23 o 
   5   3  13     2264.21     2419.42     58.17 o 
   6   3  13      540.60      543.25     35.12 o 
   7   3  13      256.90      235.44     24.44 o 
   8   3  13      464.65      422.15     39.62 o 
   9   3  13      109.42       83.33     20.49 o 
  10   3  13      156.41       94.83     22.01 o 
  11   3  13      841.36      956.87     54.21 o 
  12   3  13       75.54       64.29     27.36 o 
  13   3  13      472.15      410.37     46.35 o 
  14   3  13        0.47       54.18     51.35 o 
  15   3  13      217.29      150.85     39.65 o 
  16   3  13        1.19        5.42     37.56 o 
  17   3  13       11.67        4.26     42.51 o 
  18   3  13        8.26       42.97     53.74 o 
   0   4  13      626.19      642.31     43.36 o 
   1   4  13     3072.91     3026.35     49.55 o 
   2   4  13     2873.98     2765.55     49.88 o 
   3   4  13     1500.60     1563.85     48.34 o 
   4   4  13      352.55      342.64     29.18 o 
   5   4  13      136.97      172.64     19.14 o 
   6   4  13     1833.21     1836.51     49.69 o 
   7   4  13     1112.50     1139.70     39.32 o 
   8   4  13      915.80      909.11     44.89 o 
   9   4  13     1653.51     1792.87     63.45 o 
  10   4  13      357.16      293.52     36.56 o 
  11   4  13       64.43       40.07     29.82 o 
  12   4  13      553.39      518.45     53.91 o 
  13   4  13      358.98      350.92     48.08 o 
  14   4  13      225.98      186.18     40.67 o 
  15   4  13       98.14      154.50     39.03 o 
  16   4  13        0.08        2.60     59.64 o 
  17   4  13        2.42        4.89     66.91 o 
  18   4  13       49.20      -87.07     89.96 o 
   1   5  13      135.40      142.98     23.80 o 
   2   5  13      879.14      872.66     34.41 o 
   3   5  13     5121.72     5482.17     86.44 o 
   4   5  13      608.25      530.33     32.43 o 
   5   5  13        9.11       -9.98     23.89 o 
   6   5  13       29.50       45.34     24.56 o 
   7   5  13      898.40     1028.45     36.62 o 
   8   5  13      219.21      301.74     30.49 o 
   9   5  13       71.82      101.09     32.09 o 
  10   5  13      220.21      181.37     38.99 o 
  11   5  13        4.86        0.28     33.30 o 
  12   5  13      341.75      361.28     44.04 o 
  13   5  13      162.74      178.05     43.62 o 
  14   5  13       61.77       88.37     44.00 o 
  15   5  13      136.15       82.79     68.36 o 
  16   5  13       24.14        5.24     46.60 o 
  17   5  13      185.70      126.51     46.98 o 
   0   6  13     1097.16      910.85    140.24 o 
   1   6  13      184.00      238.44     30.20 o 
   2   6  13      373.74      338.66     32.23 o 
   3   6  13       11.60       27.92     26.21 o 
   4   6  13      211.14      192.56     33.98 o 
   5   6  13     2201.86     2320.80     61.38 o 
   6   6  13        5.09       -7.61     29.26 o 
   7   6  13       97.86      124.17     34.52 o 
   8   6  13        0.52       -9.88     37.80 o 
   9   6  13      369.20      290.79     36.28 o 
  10   6  13     1650.85     1725.18     58.05 o 
  11   6  13      237.62      288.19     44.34 o 
  12   6  13      889.58      808.90     52.20 o 
  13   6  13      105.50      182.77     53.94 o 
  14   6  13        1.30      -49.28     49.28 o 
  15   6  13       14.03       63.52     62.40 o 
  16   6  13        9.59        2.12     70.65 o 
   1   7  13     1651.57     1727.73     72.57 o 
   2   7  13       15.37       76.62     34.97 o 
   3   7  13       81.10       80.25     43.37 o 
   4   7  13     2053.82     2051.98     72.31 o 
   5   7  13        8.68       29.21     34.68 o 
   6   7  13      654.74      724.14     44.08 o 
   7   7  13      712.75      737.23     45.92 o 
   8   7  13        0.79       10.89     33.18 o 
   9   7  13      526.00      494.92     45.56 o 
  10   7  13       34.62      133.33     42.24 o 
  11   7  13      913.60      956.22     64.07 o 
  12   7  13        2.74       41.73     40.53 o 
  13   7  13       50.27      139.09     49.34 o 
  14   7  13      213.04      257.30     78.10 o 
   0   8  13      780.37      711.79     90.55 o 
   1   8  13      269.70      259.70     41.58 o 
   2   8  13        6.72       65.82     38.86 o 
   3   8  13        0.52       30.64     48.68 o 
   4   8  13      142.00      112.90     48.88 o 
   5   8  13     1251.76     1290.55     78.77 o 
   6   8  13        3.44       -5.84     42.38 o 
   7   8  13      150.75      138.80     44.06 o 
   8   8  13        3.15      -24.41     49.39 o 
   9   8  13      200.13      121.04     44.75 o 
  10   8  13       47.09      145.00     47.49 o 
  11   8  13       25.27      -14.72     41.51 o 
  12   8  13       13.67       25.07     52.12 o 
  13   8  13       99.15       60.20     72.17 o 
   1   9  13       69.37      114.43     57.67 o 
   2   9  13      343.24      279.63     59.78 o 
   3   9  13      641.14      580.34     59.60 o 
   4   9  13      259.58      256.48     58.81 o 
   5   9  13      192.63      108.87     64.58 o 
   6   9  13      230.03      270.77     50.61 o 
   7   9  13      194.92       91.19     76.84 o 
   8   9  13      673.74      757.03     68.21 o 
   9   9  13        2.87      -50.74     50.74 o 
  10   9  13       47.14       64.78     62.47 o 
  11   9  13       64.92      122.64     58.82 o 
   0  10  13       89.52       96.65     85.08 o 
   1  10  13      360.90      358.98     85.63 o 
   2  10  13      100.45       81.22     57.32 o 
   3  10  13      358.82      148.18     66.98 o 
   4  10  13      105.22      201.00     75.05 o 
   5  10  13       54.40       75.58     54.39 o 
   6  10  13      127.54      103.17     63.60 o 
   7  10  13       75.59      146.67     59.32 o 
   8  10  13       79.83      -36.13     90.91 o 
   1  11  13        0.03      119.45    114.01 o 
   0   0  14      460.52      452.79     85.91 o 
   1   0  14    12334.95    12478.92    234.40 o 
   2   0  14     4729.79     4920.72    115.18 o 
   3   0  14     2966.24     3300.96     66.80 o 
   4   0  14     5196.99     5364.94    131.19 o 
   5   0  14     5143.16     5281.18    143.95 o 
   6   0  14      113.52       95.88     36.28 o 
   7   0  14       94.41       69.65     41.42 o 
   8   0  14     2955.13     3161.92    115.20 o 
   9   0  14     3757.94     3921.93     72.74 o 
  10   0  14     1832.34     1905.63     50.75 o 
  11   0  14       95.76       69.74     49.09 o 
  12   0  14       57.68       42.97     36.86 o 
  13   0  14      205.94      178.41     51.03 o 
  14   0  14      963.05     1035.48     57.02 o 
  15   0  14      637.67      688.50     76.91 o 
  16   0  14      283.23      202.48     49.80 o 
  17   0  14       75.02       60.71     73.82 o 
  18   0  14      336.46      223.28    186.48 o 
   1   1  14     4261.64     4203.42     61.48 o 
   2   1  14     4476.70     4536.18     81.00 o 
   3   1  14     6918.28     7141.42    115.10 o 
   4   1  14      285.05      344.22     30.35 o 
   5   1  14      173.98      253.82     29.48 o 
   6   1  14      153.89      156.62     38.16 o 
   7   1  14     3284.46     3308.21     55.64 o 
   8   1  14      655.26      718.76     28.46 o 
   9   1  14       33.80       42.42     19.75 o 
  10   1  14      122.00      149.46     22.78 o 
  11   1  14     1055.15     1097.02     31.00 o 
  12   1  14      107.13      146.66     27.42 o 
  13   1  14       51.44       42.95     28.19 o 
  14   1  14      132.85       99.59     27.26 o 
  15   1  14      151.85       71.37     42.53 o 
  16   1  14        0.67       22.37     35.14 o 
  17   1  14       40.49       -4.28     46.09 o 
  18   1  14       10.25       24.67     78.72 o 
   0   2  14     8144.00     8326.07    177.62 o 
   1   2  14     2301.18     2310.45     33.44 o 
   2   2  14     3128.50     3283.20     46.69 o 
   3   2  14     4388.74     4426.29     72.87 o 
   4   2  14      293.47      313.77     18.47 o 
   5   2  14     2282.18     2048.63     77.39 o 
   6   2  14       90.43       76.96     18.74 o 
   7   2  14        7.34       36.95     32.88 o 
   8   2  14      544.55      559.17     34.35 o 
   9   2  14     2502.53     2239.49     62.38 o 
  10   2  14     1793.61     1849.74     48.03 o 
  11   2  14      196.41      209.46     22.21 o 
  12   2  14      304.18      327.99     27.85 o 
  13   2  14     1127.10     1042.83     46.90 o 
  14   2  14       56.99       57.43     26.03 o 
  15   2  14       19.54       54.41     29.82 o 
  16   2  14       13.12       14.41     50.23 o 
  17   2  14        0.43       50.30     38.31 o 
  18   2  14        7.20      -11.07     76.69 o 
   1   3  14     4063.99     4452.69     61.91 o 
   2   3  14      458.35      499.44     27.85 o 
   3   3  14     1469.97     1336.55     38.15 o 
   4   3  14     2353.27     2381.26     55.88 o 
   5   3  14      443.64      487.42     33.97 o 
   6   3  14     2800.33     2992.91     63.28 o 
   7   3  14     2566.79     2708.30     89.15 o 
   8   3  14     1101.25      924.44     76.02 o 
   9   3  14       73.50       48.23     19.89 o 
  10   3  14      252.65      195.93     29.11 o 
  11   3  14      366.09      293.72     33.91 o 
  12   3  14        1.26       43.58     25.94 o 
  13   3  14       63.22       82.43     30.96 o 
  14   3  14       46.42       62.95     31.62 o 
  15   3  14        0.54       68.14     56.19 o 
  16   3  14      411.09      600.98    116.97 o 
  17   3  14      108.25      209.80    124.95 o 
   0   4  14     4986.44     5032.09    146.90 o 
   1   4  14      420.34      496.80     22.89 o 
   2   4  14      951.29      913.64     29.99 o 
   3   4  14       21.93       -5.70     14.96 o 
   4   4  14     1080.28     1094.07     47.05 o 
   5   4  14     1019.94     1062.43     46.64 o 
   6   4  14     1445.12     1091.17     94.52 o 
   7   4  14      230.82      165.66     37.70 o 
   8   4  14       19.98       34.11     18.19 o 
   9   4  14      301.05      218.64     26.80 o 
  10   4  14      174.90      172.69     34.31 o 
  11   4  14        5.98        3.79     24.46 o 
  12   4  14       20.37      -15.01     29.62 o 
  13   4  14      153.01      136.71     36.77 o 
  14   4  14       65.98       61.16     33.95 o 
  15   4  14        3.84      -58.19     58.19 o 
  16   4  14        4.99      -39.25    118.76 o 
  17   4  14       15.50      167.78    117.81 o 
   1   5  14     1874.81     1787.20     46.79 o 
   2   5  14      173.81      116.94     23.07 o 
   3   5  14      150.87      159.70     22.75 o 
   4   5  14      657.30      669.83     30.51 o 
   5   5  14       45.31       43.93     22.85 o 
   6   5  14       42.08       23.54     25.41 o 
   7   5  14      253.55      240.88     31.33 o 
   8   5  14      827.00      840.59     47.50 o 
   9   5  14        4.94        4.10     29.35 o 
  10   5  14      355.72      396.22     41.83 o 
  11   5  14      230.06      143.36     45.45 o 
  12   5  14        8.89       -5.27     27.76 o 
  13   5  14        1.20       17.59     30.40 o 
  14   5  14      161.05      216.92     53.88 o 
  15   5  14       48.79       60.08     76.84 o 
  16   5  14      184.61      241.26     68.17 o 
   0   6  14       61.01       58.19     36.11 o 
   1   6  14       36.08       25.52     28.36 o 
   2   6  14      681.98      718.82     48.14 o 
   3   6  14      534.80      623.53     33.49 o 
   4   6  14     1270.31     1267.85     49.72 o 
   5   6  14       42.52       78.20     29.07 o 
   6   6  14      862.24      848.00     36.50 o 
   7   6  14       11.72       47.05     27.49 o 
   8   6  14     1411.82     1418.35     52.08 o 
   9   6  14       69.27       71.36     35.06 o 
  10   6  14       32.90       42.02     35.90 o 
  11   6  14       33.20       90.53     38.13 o 
  12   6  14      272.94      190.76     39.88 o 
  13   6  14      165.03       78.40     48.99 o 
  14   6  14       58.66       60.06     61.25 o 
  15   6  14        0.67       60.52    111.73 o 
   1   7  14       74.19       53.15     35.20 o 
   2   7  14      647.39      568.40     41.15 o 
   3   7  14       16.60        3.84     31.61 o 
   4   7  14       35.85       60.95     40.74 o 
   5   7  14        1.12       48.87     41.06 o 
   6   7  14      312.66      241.32     37.08 o 
   7   7  14       37.87       11.42     32.82 o 
   8   7  14        6.44      -16.60     32.07 o 
   9   7  14      131.80      153.81     35.17 o 
  10   7  14        1.43       31.50     43.64 o 
  11   7  14        0.58       -3.04     40.40 o 
  12   7  14      231.76      190.94     52.52 o 
  13   7  14       15.84       89.44     60.54 o 
  14   7  14       26.94      -29.72     90.28 o 
   0   8  14     2356.31     2414.18    120.56 o 
   1   8  14        4.69        0.72     40.71 o 
   2   8  14      756.06      823.19     51.35 o 
   3   8  14       81.83       93.54     37.24 o 
   4   8  14       12.83       75.10     45.93 o 
   5   8  14      153.51      141.81     42.37 o 
   6   8  14        0.47       15.20     38.56 o 
   7   8  14       45.58       36.02     38.55 o 
   8   8  14        0.81       18.71     41.24 o 
   9   8  14        3.60      -38.50     39.24 o 
  10   8  14      207.22      217.59     57.65 o 
  11   8  14        1.60       -8.09     48.89 o 
  12   8  14      403.64      352.70     53.51 o 
   1   9  14       63.73       52.64     52.22 o 
   2   9  14       26.17       14.90     42.00 o 
   3   9  14      247.28      248.82     49.00 o 
   4   9  14      511.72      462.82     59.53 o 
   5   9  14       43.76       42.78     54.65 o 
   6   9  14      624.69      605.53     63.16 o 
   7   9  14       53.28      -10.61     49.56 o 
   8   9  14       17.42      102.64     53.99 o 
   9   9  14        1.13      -48.59     49.40 o 
   0  10  14        4.43       87.22     76.17 o 
   1  10  14      246.86      221.71     65.64 o 
   2  10  14      128.57      128.41     52.97 o 
   3  10  14       89.58       93.45     57.69 o 
   4  10  14      202.85      151.82     58.05 o 
   5  10  14        0.16      -46.30     65.18 o 
   6  10  14       35.42       51.13     58.73 o 
   1   1  15      716.08      566.87     41.63 o 
   2   1  15       10.57      -22.60     22.60 o 
   3   1  15       62.31       69.42     29.40 o 
   4   1  15     1614.77     1707.35     41.69 o 
   5   1  15      132.96      161.09     30.03 o 
   6   1  15      689.85      749.43     40.69 o 
   7   1  15     1446.42     1532.13     58.35 o 
   8   1  15     1309.38     1291.86     28.93 o 
   9   1  15       61.51       85.44     23.86 o 
  10   1  15       52.42       48.53     18.16 o 
  11   1  15      303.42      323.20     27.45 o 
  12   1  15       20.03        6.63     26.12 o 
  13   1  15      600.36      479.97     45.21 o 
  14   1  15      211.10      283.51     46.12 o 
  15   1  15        9.74       79.50     50.50 o 
  16   1  15      158.91       85.95     83.63 o 
  17   1  15        8.54       31.01     95.15 o 
   0   2  15     2077.47     2286.15     73.91 o 
   1   2  15      141.06      130.11     22.49 o 
   2   2  15       10.20       20.44     16.28 o 
   3   2  15      188.38      150.12     23.25 o 
   4   2  15        4.92        2.38     16.76 o 
   5   2  15       34.74       33.96     13.32 o 
   6   2  15       47.96       26.47     18.15 o 
   7   2  15      406.28      350.70     30.10 o 
   8   2  15       70.07       86.81     25.40 o 
   9   2  15      859.82      841.54     43.49 o 
  10   2  15      286.89      292.00     29.00 o 
  11   2  15       14.14       17.18     23.33 o 
  12   2  15      499.60      487.93     29.48 o 
  13   2  15      306.69      361.58     40.20 o 
  14   2  15      151.17      119.88     43.96 o 
  15   2  15        3.91       16.02     37.16 o 
  16   2  15        0.61      -66.39     66.39 o 
  17   2  15       22.09      210.56     90.15 o 
   1   3  15      652.60      692.86     24.60 o 
   2   3  15      351.14      354.15     23.05 o 
   3   3  15     1812.37     1833.57     38.74 o 
   4   3  15      390.00      398.82     23.79 o 
   5   3  15      445.27      408.76     27.42 o 
   6   3  15       32.45       11.33     25.24 o 
   7   3  15      118.95       84.68     31.01 o 
   8   3  15      401.81      362.51     41.66 o 
   9   3  15      479.85      411.48     49.56 o 
  10   3  15       62.25       62.62     26.02 o 
  11   3  15      359.43      337.57     29.29 o 
  12   3  15        2.05       46.00     37.64 o 
  13   3  15        0.09       -7.53     35.66 o 
  14   3  15       41.35       80.18     38.67 o 
  15   3  15       11.73      -55.79     57.02 o 
  16   3  15       19.73        3.83     47.06 o 
  17   3  15       69.75      -40.38     90.58 o 
   0   4  15      251.88      346.93     45.01 o 
   1   4  15      230.12      257.14     25.04 o 
   2   4  15      669.54      770.53     37.42 o 
   3   4  15      159.40      154.55     28.74 o 
   4   4  15     1651.54     1656.36     49.04 o 
   5   4  15     3926.82     4033.63     85.52 o 
   6   4  15       16.05        5.98     26.70 o 
   7   4  15      342.13      293.58     33.07 o 
   8   4  15       60.89       29.23     35.03 o 
   9   4  15      175.57      149.80     35.21 o 
  10   4  15       71.61       58.46     20.03 o 
  11   4  15       27.11       19.96     35.14 o 
  12   4  15      430.60      466.77     73.40 o 
  13   4  15       27.18       28.54     49.77 o 
  14   4  15      187.67       60.58     51.32 o 
  15   4  15      301.50      261.53     61.01 o 
  16   4  15       63.23        8.48     65.58 o 
   1   5  15     1056.99     1042.09     57.41 o 
   2   5  15      317.56      242.23     32.81 o 
   3   5  15      719.76      749.45     37.59 o 
   4   5  15        5.61        6.72     16.21 o 
   5   5  15      242.98      205.30     29.38 o 
   6   5  15       67.10       49.09     24.50 o 
   7   5  15     1267.94     1066.84     80.79 o 
   8   5  15      453.84      413.78     44.74 o 
   9   5  15      160.10      104.44     28.89 o 
  10   5  15      107.51       97.93     41.06 o 
  11   5  15      569.63      535.05     58.52 o 
  12   5  15        2.32       13.02     48.38 o 
  13   5  15      113.65      132.10     71.52 o 
  14   5  15       19.63      129.07     64.36 o 
  15   5  15      189.00      261.34    119.00 o 
   0   6  15       87.37       33.07     33.33 o 
   1   6  15     1722.57     1723.30     53.93 o 
   2   6  15       13.95       27.67     27.70 o 
   3   6  15     1282.74     1249.28     54.45 o 
   4   6  15       56.08       67.58     29.75 o 
   5   6  15       50.08      132.96     30.42 o 
   6   6  15       69.09       43.95     27.47 o 
   7   6  15      245.70      243.10     36.99 o 
   8   6  15       57.82       69.77     33.41 o 
   9   6  15      563.29      668.75     61.73 o 
  10   6  15       56.86       75.60     45.31 o 
  11   6  15       96.64       72.11     56.81 o 
  12   6  15        9.58      -16.04     48.04 o 
  13   6  15      330.86      261.22     53.19 o 
  14   6  15       40.35       64.77     85.36 o 
   1   7  15      161.35      150.00     38.89 o 
   2   7  15        0.79       10.40     34.68 o 
   3   7  15     1159.56     1179.67     80.77 o 
   4   7  15      575.01      616.47     41.47 o 
   5   7  15       46.39       -2.01     33.88 o 
   6   7  15      733.63      639.14     52.51 o 
   7   7  15      990.22      959.60     87.98 o 
   8   7  15      248.66      223.05     46.30 o 
   9   7  15      314.52      305.44     43.05 o 
  10   7  15      125.08      190.75     57.84 o 
  11   7  15        8.41       50.87     60.29 o 
  12   7  15        3.14       35.20     76.21 o 
  13   7  15      220.67       86.50     77.32 o 
   0   8  15      314.52      247.49     97.61 o 
   1   8  15      289.40      246.66     42.66 o 
   2   8  15       69.87       89.15     41.13 o 
   3   8  15       26.81       34.31     37.56 o 
   4   8  15        2.07       67.86     44.63 o 
   5   8  15      911.61      827.31     84.66 o 
   6   8  15        0.05      -18.40     36.86 o 
   7   8  15       45.67       39.60     41.57 o 
   8   8  15        1.84       82.56     49.52 o 
   9   8  15       37.67      107.97     74.89 o 
  10   8  15      200.93      205.73     67.95 o 
  11   8  15      235.34      218.45    118.45 o 
   1   9  15      639.73      459.87     59.14 o 
   2   9  15      121.08      120.66     55.78 o 
   3   9  15       20.94       55.63     48.48 o 
   4   9  15        1.83       59.86     44.54 o 
   5   9  15        5.45      -49.56     49.56 o 
   6   9  15        1.14      127.19     49.86 o 
   7   9  15       42.37       40.34     50.05 o 
   8   9  15       24.98       88.72     60.21 o 
   0  10  15      146.09       26.95     87.52 o 
   1  10  15        4.87       -0.84     52.02 o 
   2  10  15      255.97      325.48     72.10 o 
   3  10  15       11.36       97.21     53.82 o 
   0   0  16      490.92      725.97    112.98 o 
   1   0  16     1038.72     1239.01    100.08 o 
   2   0  16      431.93      377.30     49.03 o 
   3   0  16       24.26       10.63     26.69 o 
   4   0  16      948.80     1035.42     93.02 o 
   5   0  16    10451.49    11159.25    281.02 o 
   6   0  16       15.77       48.91     53.48 o 
   7   0  16      344.83      397.92     50.79 o 
   8   0  16      298.94      316.18     46.55 o 
   9   0  16      796.07      854.62     96.61 o 
  10   0  16      556.44      484.43     72.26 o 
  11   0  16      176.03      129.68     80.95 o 
  12   0  16       86.27      121.84     73.85 o 
  13   0  16        1.73       70.08     76.89 o 
  14   0  16      338.26      447.42    112.57 o 
  15   0  16      324.25      325.83    109.36 o 
  16   0  16       46.33      208.18    115.67 o 
  17   0  16      193.63      289.90    119.83 o 
   1   1  16     2329.65     2405.83     48.48 o 
   2   1  16       39.27       28.12     17.60 o 
   3   1  16     1505.85     1526.02     54.00 o 
   4   1  16        0.50       22.12     19.86 o 
   5   1  16      740.32      794.83     32.98 o 
   6   1  16      134.76       83.76     32.37 o 
   7   1  16     1370.47     1426.71     47.46 o 
   8   1  16      421.75      344.33     37.13 o 
   9   1  16       87.22      121.54     42.11 o 
  10   1  16      169.77      168.89     31.42 o 
  11   1  16     1829.27     2002.19     51.76 o 
  12   1  16       37.78      -23.10     41.37 o 
  13   1  16        1.77      -19.79     45.54 o 
  14   1  16       23.40      122.86     65.03 o 
  15   1  16      178.94      250.58     68.14 o 
  16   1  16       12.11       53.38     78.75 o 
   0   2  16     1419.96     1657.68    124.11 o 
   1   2  16     3884.59     4027.09     98.52 o 
   2   2  16      244.48      203.05     22.01 o 
   3   2  16      858.70      874.61     52.89 o 
   4   2  16        4.74       -7.00     35.98 o 
   5   2  16      944.76      950.12     47.02 o 
   6   2  16      179.86      142.47     23.16 o 
   7   2  16      166.63      122.95     19.63 o 
   8   2  16      109.67      133.62     26.08 o 
   9   2  16     1223.53     1211.00     35.71 o 
  10   2  16        5.55        2.98     20.68 o 
  11   2  16       10.05        7.54     34.54 o 
  12   2  16      406.04      367.59     40.84 o 
  13   2  16      263.69      167.42     46.45 o 
  14   2  16       54.71       18.35     46.28 o 
  15   2  16        1.06       -1.47     54.44 o 
  16   2  16        0.64      -55.39     92.80 o 
   1   3  16      303.22      335.12     16.18 o 
   2   3  16     1416.58     1409.95     33.24 o 
   3   3  16     6603.98     6633.64    106.65 o 
   4   3  16       69.83       78.47     18.10 o 
   5   3  16      430.02      420.02     36.36 o 
   6   3  16      281.16      312.88     36.30 o 
   7   3  16     2538.54     2269.94    110.40 o 
   8   3  16       13.46      -30.95     35.19 o 
   9   3  16      437.04      437.70     39.95 o 
  10   3  16       53.24       29.58     40.17 o 
  11   3  16       49.17       81.09     36.76 o 
  12   3  16      300.15      310.31     40.78 o 
  13   3  16      279.87      297.15     39.78 o 
  14   3  16       10.71       60.54     48.04 o 
  15   3  16       83.38      -54.07     54.07 o 
  16   3  16       11.85      167.36     70.03 o 
   0   4  16      964.19      867.59     31.89 o 
   1   4  16      561.24      622.71     24.31 o 
   2   4  16      665.81      710.33     28.29 o 
   3   4  16     1244.35     1311.57     45.42 o 
   4   4  16      105.45      108.58     31.16 o 
   5   4  16      261.49      273.65     37.98 o 
   6   4  16       44.48       55.24     34.67 o 
   7   4  16      145.43      120.82     29.05 o 
   8   4  16      267.74      202.63     34.86 o 
   9   4  16      277.21      233.46     34.93 o 
  10   4  16      207.52      267.86     48.52 o 
  11   4  16       84.94       63.41     46.66 o 
  12   4  16      210.89      203.18     52.21 o 
  13   4  16      254.30      206.44     45.87 o 
  14   4  16        9.03      -29.76    155.07 o 
  15   4  16       22.02      219.75     87.89 o 
   1   5  16     3137.18     3277.09     77.15 o 
   2   5  16      876.97      889.28     32.53 o 
   3   5  16       20.38       38.49     30.59 o 
   4   5  16       16.73      -26.16     35.99 o 
   5   5  16       30.62      -18.57     39.62 o 
   6   5  16      375.03      264.61     53.28 o 
   7   5  16       67.83       31.04     37.70 o 
   8   5  16      128.39      158.97     47.07 o 
   9   5  16      263.24      213.43     46.37 o 
  10   5  16       87.21        7.80     44.08 o 
  11   5  16      621.02      485.80     48.56 o 
  12   5  16       51.22       40.01     52.74 o 
  13   5  16       63.86       83.91    110.63 o 
  14   5  16        0.26       63.98     70.85 o 
   0   6  16     1308.54     1272.19     83.01 o 
   1   6  16       12.91       30.95     25.22 o 
   2   6  16        3.47        6.86     25.11 o 
   3   6  16      254.85      202.67     25.62 o 
   4   6  16      436.63      342.87     40.93 o 
   5   6  16     1350.19     1346.54     49.08 o 
   6   6  16        6.70       26.07     33.46 o 
   7   6  16      420.46      377.54     51.50 o 
   8   6  16       78.73       86.17     47.82 o 
   9   6  16       11.01       71.85     50.17 o 
  10   6  16        5.31       24.79     48.48 o 
  11   6  16       55.43       84.46     44.25 o 
  12   6  16       40.90      100.18     56.99 o 
  13   6  16       31.51       -1.11     59.25 o 
   1   7  16      219.03      180.41     36.57 o 
   2   7  16      245.31      151.28     30.81 o 
   3   7  16      220.50      106.72     39.83 o 
   4   7  16        1.79      -16.02     30.93 o 
   5   7  16      344.15      254.09     41.18 o 
   6   7  16        1.79       46.13     50.64 o 
   7   7  16        0.06      -24.36     49.53 o 
   8   7  16      219.73      165.60     51.09 o 
   9   7  16       62.53      125.23     63.65 o 
  10   7  16        8.34      -57.71     57.71 o 
  11   7  16        2.67       34.43     84.26 o 
   0   8  16      337.61      337.35     90.34 o 
   1   8  16       68.43       62.27     39.01 o 
   2   8  16       10.42       -1.65     36.01 o 
   3   8  16      239.05      193.64     43.53 o 
   4   8  16       81.26       20.64     42.31 o 
   5   8  16      199.07      180.63     49.05 o 
   6   8  16      232.11      210.43     54.92 o 
   7   8  16      297.07      281.71     57.78 o 
   8   8  16      180.62      263.71     67.74 o 
   9   8  16       83.66      178.16     64.80 o 
   1   9  16      156.68      171.84     42.57 o 
   2   9  16       18.13       91.91     45.47 o 
   3   9  16        8.83       71.62     47.77 o 
   4   9  16       69.22      104.25     60.26 o 
   5   9  16        0.10      -15.54     55.13 o 
   6   9  16       43.49      135.18     57.66 o 
   1   1  17        8.14       13.78     39.12 o 
   2   1  17      126.27       92.53     26.11 o 
   3   1  17     2135.80     2172.05     54.97 o 
   4   1  17      431.80      378.11     30.64 o 
   5   1  17      126.09       96.62     27.38 o 
   6   1  17      348.49      276.09     37.12 o 
   7   1  17       57.11       90.26     36.58 o 
   8   1  17      229.73      185.87     35.57 o 
   9   1  17      464.01      597.57     57.59 o 
  10   1  17        8.12      -26.15     39.82 o 
  11   1  17       32.78       53.48     38.93 o 
  12   1  17       58.88      100.91     48.41 o 
  13   1  17       56.11      139.76     61.90 o 
  14   1  17       34.63      -36.21     64.51 o 
  15   1  17      137.39      178.52    110.55 o 
  16   1  17       67.57      118.30     98.10 o 
   0   2  17       87.04       40.56     27.78 o 
   1   2  17     1920.21     1938.28     90.56 o 
   2   2  17      125.59      129.90     51.47 o 
   3   2  17     1752.37     1957.02     80.69 o 
   4   2  17        3.58       13.13     26.19 o 
   5   2  17        1.22        5.44     26.80 o 
   6   2  17       30.20       63.45     34.43 o 
   7   2  17      130.61      162.09     41.79 o 
   8   2  17       80.56       60.67     38.37 o 
   9   2  17      428.32      478.04     51.26 o 
  10   2  17      103.20       47.98     50.54 o 
  11   2  17      125.09      113.50     49.27 o 
  12   2  17        2.04      -40.15     45.67 o 
  13   2  17      108.52      133.67     44.94 o 
  14   2  17        6.30       95.04     73.77 o 
  15   2  17       21.24        3.71     53.14 o 
   1   3  17     1188.00     1176.98     44.87 o 
   2   3  17       14.74       15.37     16.45 o 
   3   3  17      517.13      509.01     29.91 o 
   4   3  17      529.02      415.94     38.47 o 
   5   3  17      250.45      210.14     26.10 o 
   6   3  17       70.61       58.66     16.92 o 
   7   3  17     1390.42     1202.36     64.79 o 
   8   3  17        4.48       -9.64     25.32 o 
   9   3  17       15.20       12.04     36.00 o 
  10   3  17        4.48      101.85     44.24 o 
  11   3  17      172.60      194.75     51.29 o 
  12   3  17       75.09      138.39     51.87 o 
  13   3  17        2.71      -27.53     46.74 o 
  14   3  17       23.26       83.85     46.64 o 
  15   3  17        0.27      -80.19     80.19 o 
   0   4  17       12.61       26.17     39.24 o 
   1   4  17      317.67      269.19     23.38 o 
   2   4  17       66.64       10.62     24.11 o 
   3   4  17        1.47      -11.11     21.69 o 
   4   4  17       16.41       15.77     23.50 o 
   5   4  17     3532.99     3443.89     73.53 o 
   6   4  17       40.52       52.73     32.03 o 
   7   4  17      610.23      686.56     47.82 o 
   8   4  17       49.57       22.58     30.79 o 
   9   4  17       71.27       21.56     28.21 o 
  10   4  17      236.71      216.40     49.62 o 
  11   4  17      146.93      158.76     62.24 o 
  12   4  17       36.25       45.41     52.56 o 
  13   4  17       61.46       42.18     72.13 o 
  14   4  17       41.71      148.67     98.95 o 
   1   5  17     2916.31     3072.81     78.06 o 
   2   5  17       26.57       14.01     32.46 o 
   3   5  17      460.39      410.01     49.72 o 
   4   5  17       57.26      104.13     36.76 o 
   5   5  17        3.33       12.43     38.64 o 
   6   5  17       19.67       -2.82     35.66 o 
   7   5  17      251.04      193.23     39.03 o 
   8   5  17       43.06       81.54     35.18 o 
   9   5  17      314.68      207.30     42.66 o 
  10   5  17       12.64       40.34     37.88 o 
  11   5  17      356.45      221.81     44.16 o 
  12   5  17        0.94       10.94     72.76 o 
  13   5  17       44.46      -46.81     64.25 o 
   0   6  17       78.13       53.47     51.79 o 
   1   6  17      766.39      822.96     41.70 o 
   2   6  17       13.48        7.50     27.79 o 
   3   6  17      222.24      232.10     43.94 o 
   4   6  17        4.78      -43.90     43.90 o 
   5   6  17      312.21      265.22     48.92 o 
   6   6  17       37.40       81.60     40.55 o 
   7   6  17      222.30      220.30     50.04 o 
   8   6  17       35.17       26.01     38.93 o 
   9   6  17      612.43      474.86     55.56 o 
  10   6  17      102.06       56.84     51.42 o 
  11   6  17        4.03      -68.31     68.31 o 
  12   6  17       86.34      -40.32     58.84 o 
   1   7  17       26.95        4.41     29.62 o 
   2   7  17      111.03       53.66     37.73 o 
   3   7  17     1007.81     1211.67    104.34 o 
   4   7  17       62.67       15.99     53.20 o 
   5   7  17       45.18       15.53     44.85 o 
   6   7  17       31.28       59.81     57.80 o 
   7   7  17     1015.58     1051.78     74.67 o 
   8   7  17        5.40        0.05     46.78 o 
   9   7  17       88.33       53.94     54.83 o 
  10   7  17        9.51       10.88     53.58 o 
   0   8  17      121.31      137.64     79.54 o 
   1   8  17      434.05      410.04     55.84 o 
   2   8  17       25.66       16.23     46.62 o 
   3   8  17      285.82      290.89     61.65 o 
   4   8  17        0.03        2.02     45.04 o 
   5   8  17       35.29        5.14     48.58 o 
   6   8  17       29.57        1.58     54.97 o 
   7   8  17        2.33        2.69     52.52 o 
   1   9  17      315.23      370.65     73.48 o 
   2   9  17       21.99      160.36     80.69 o 
   3   9  17       16.16       10.40     52.70 o 
   0   0  18     4047.00     3902.15    406.35 o 
   1   0  18      614.52      711.07    137.91 o 
   2   0  18       15.88      199.74    136.09 o 
   3   0  18      174.96      173.41     53.88 o 
   4   0  18       15.95      -14.99     51.82 o 
   5   0  18     2064.72     2286.51    110.13 o 
   6   0  18        7.24       40.29     53.71 o 
   7   0  18      246.37      256.50     53.94 o 
   8   0  18      150.26       35.67     53.97 o 
   9   0  18       24.82      -49.80     49.80 o 
  10   0  18      248.58      260.79     61.35 o 
  11   0  18      122.39       55.33     80.26 o 
  12   0  18      379.98      305.62     77.97 o 
  13   0  18      234.94       -2.43     73.86 o 
  14   0  18       94.14        5.35     81.11 o 
  15   0  18       10.91       34.25    184.60 o 
   1   1  18     1844.77     2114.60    126.46 o 
   2   1  18      119.90      110.22     31.49 o 
   3   1  18     1349.87     1210.21     59.88 o 
   4   1  18        2.53       11.62     22.87 o 
   5   1  18      263.00      242.34     34.21 o 
   6   1  18      777.68      853.01     40.00 o 
   7   1  18     1724.72     1761.13     84.10 o 
   8   1  18      148.25       80.91     37.25 o 
   9   1  18      111.72      133.13     45.20 o 
  10   1  18      119.59      140.28     44.63 o 
  11   1  18      738.85      675.20     56.41 o 
  12   1  18        2.28       16.66     56.71 o 
  13   1  18       86.36       94.82     60.13 o 
  14   1  18        7.05       94.48     72.02 o 
   0   2  18      770.36      460.88    117.16 o 
   1   2  18      881.70      976.90     74.74 o 
   2   2  18      514.38      487.25     64.00 o 
   3   2  18      362.06      423.77     39.36 o 
   4   2  18     1366.07     1358.77     64.32 o 
   5   2  18      574.44      541.76     36.06 o 
   6   2  18        1.44      -19.42     35.69 o 
   7   2  18        8.97       48.72     34.70 o 
   8   2  18      279.27      222.19     42.72 o 
   9   2  18      805.46      851.40     92.10 o 
  10   2  18       55.93       67.92     40.17 o 
  11   2  18       15.06      -29.08     43.16 o 
  12   2  18       81.37       13.42     49.69 o 
  13   2  18      145.64      234.22     58.67 o 
  14   2  18        9.38       18.55     72.86 o 
   1   3  18      185.31      152.45     23.08 o 
   2   3  18       57.51       64.45     30.22 o 
   3   3  18     2543.39     2533.64     85.52 o 
   4   3  18       81.66       71.49     22.47 o 
   5   3  18       62.44       37.58     33.41 o 
   6   3  18       49.04       76.96     39.13 o 
   7   3  18      435.87      430.64     44.79 o 
   8   3  18      122.37       68.94     48.25 o 
   9   3  18       21.22       12.70     45.40 o 
  10   3  18       97.74      101.26     54.44 o 
  11   3  18      254.08      134.02     45.90 o 
  12   3  18       25.62       78.75     56.62 o 
  13   3  18       87.62      114.33     47.06 o 
  14   3  18      139.65      110.08     76.93 o 
   0   4  18      428.05      574.55    111.56 o 
   1   4  18      605.17      751.73     40.80 o 
   2   4  18       54.52       45.95     16.68 o 
   3   4  18      195.25      166.40     21.48 o 
   4   4  18       42.03       60.06     31.04 o 
   5   4  18      385.53      374.22     27.72 o 
   6   4  18       39.56        5.39     27.22 o 
   7   4  18       14.99       55.32     39.56 o 
   8   4  18       10.20       66.35     52.16 o 
   9   4  18      559.44      441.06     66.35 o 
  10   4  18        2.39      -22.56     57.06 o 
  11   4  18       26.81       77.44     56.72 o 
  12   4  18        1.31      -36.50     56.05 o 
  13   4  18      131.37      143.16     62.31 o 
   1   5  18       59.71       73.69     35.44 o 
   2   5  18       15.94       26.27     30.32 o 
   3   5  18      534.36      488.63     28.92 o 
   4   5  18      545.15      481.96     40.17 o 
   5   5  18       65.29       56.10     33.92 o 
   6   5  18      379.59      347.05     37.36 o 
   7   5  18      767.10      781.09     42.98 o 
   8   5  18       51.15        6.90     42.43 o 
   9   5  18        2.92       22.25     61.23 o 
  10   5  18       23.81      -54.59     54.59 o 
  11   5  18      131.64      134.05     55.62 o 
  12   5  18        6.70      -63.17     69.00 o 
   0   6  18      133.81       99.65     87.78 o 
   1   6  18        4.01       18.14     46.37 o 
   2   6  18        5.95      -38.22     38.22 o 
   3   6  18       14.59        3.03     46.33 o 
   4   6  18      100.69      147.12     45.33 o 
   5   6  18      304.77      294.01     42.99 o 
   6   6  18       64.64       35.87     41.54 o 
   7   6  18      182.35      222.80     48.56 o 
   8   6  18       12.89      -41.03     60.87 o 
   9   6  18       49.59       41.04     51.07 o 
  10   6  18      262.52      251.97     79.13 o 
   1   7  18      259.80      290.79     69.97 o 
   2   7  18       81.61      130.58     60.48 o 
   3   7  18      198.30      154.53     45.31 o 
   4   7  18        5.03       -4.88     42.97 o 
   5   7  18       67.39       40.57     49.03 o 
   6   7  18       91.69       22.02     42.95 o 
   7   7  18        0.01       -2.16     64.75 o 
   8   7  18        6.77       14.78     52.89 o 
   0   8  18       17.07      -13.30     75.81 o 
   1   8  18        5.49      -21.09     58.19 o 
   2   8  18      400.56      286.61     74.96 o 
   3   8  18       26.52      172.22     68.26 o 
   4   8  18      329.46      282.95     64.28 o 
   5   8  18       31.49       16.31     50.19 o 
   1   1  19       38.46       52.46     64.76 o 
   2   1  19       29.64       15.15     31.92 o 
   3   1  19       17.05       17.13     52.66 o 
   4   1  19      388.59      401.57     40.04 o 
   5   1  19       38.78       29.88     31.86 o 
   6   1  19      545.07      450.08     44.13 o 
   7   1  19        0.47       -1.26     33.97 o 
   8   1  19      118.12       90.94     42.58 o 
   9   1  19       72.22       45.38     39.54 o 
  10   1  19        5.56       13.27     40.56 o 
  11   1  19       48.33       38.48     47.76 o 
  12   1  19       54.22       50.87     55.74 o 
  13   1  19       43.82       43.37     91.39 o 
   0   2  19      637.91      725.21    166.14 o 
   1   2  19       56.23       32.14     42.37 o 
   2   2  19        3.43      -36.13     36.13 o 
   3   2  19      136.22       90.08     31.63 o 
   4   2  19        4.49       27.18     32.22 o 
   5   2  19      462.93      291.53     42.18 o 
   6   2  19       21.80      -28.08     37.89 o 
   7   2  19        0.39        7.23     31.17 o 
   8   2  19       11.47       35.52     41.51 o 
   9   2  19      106.34      137.74     37.71 o 
  10   2  19       75.09       97.94     48.74 o 
  11   2  19        0.02       32.08     48.79 o 
  12   2  19      319.13      218.60     54.81 o 
  13   2  19       11.08      -22.87     47.04 o 
   1   3  19      289.53      282.94     55.07 o 
   2   3  19      148.12       30.80     34.81 o 
   3   3  19      571.87      632.55     66.66 o 
   4   3  19        4.54       18.23     25.38 o 
   5   3  19       71.21       76.49     34.90 o 
   6   3  19        7.31       37.00     50.06 o 
   7   3  19      315.95      405.11     65.88 o 
   8   3  19      166.26      152.98     42.48 o 
   9   3  19       35.26       35.52     47.68 o 
  10   3  19       91.48      168.21     53.47 o 
  11   3  19        5.45       60.93     62.64 o 
  12   3  19       12.29       56.93     56.03 o 
   0   4  19      143.13       88.06     43.48 o 
   1   4  19      721.32      735.59     82.46 o 
   2   4  19      224.88      204.47     44.04 o 
   3   4  19      503.32      406.39     51.03 o 
   4   4  19      551.79      614.48     76.09 o 
   5   4  19      326.84      320.77     36.68 o 
   6   4  19       48.02       63.84     34.70 o 
   7   4  19       47.91       20.23     47.21 o 
   8   4  19      211.23      237.22     62.56 o 
   9   4  19      123.31       97.42     50.97 o 
  10   4  19       54.27       89.23     56.54 o 
  11   4  19      333.79      322.89     66.24 o 
   1   5  19      142.08      161.75     41.65 o 
   2   5  19      131.47      148.83     42.46 o 
   3   5  19      550.46      467.45     49.00 o 
   4   5  19      100.30      159.62     41.13 o 
   5   5  19       37.19      -11.73     64.64 o 
   6   5  19        5.58        5.37     36.46 o 
   7   5  19     1031.21     1027.56     71.37 o 
   8   5  19       40.74       59.08     46.08 o 
   9   5  19        6.39       35.62     48.50 o 
  10   5  19        8.57      143.39     63.19 o 
   0   6  19      411.31      338.44     64.57 o 
   1   6  19      279.63      239.27     49.51 o 
   2   6  19        0.92       31.92     38.56 o 
   3   6  19       19.38       12.23     43.57 o 
   4   6  19       39.10       57.70     67.67 o 
   5   6  19     1059.95      932.95    103.10 o 
   6   6  19        7.19      -66.29     88.23 o 
   7   6  19      157.21      186.32     45.39 o 
   8   6  19       18.94      116.24     48.89 o 
   9   6  19      188.56      280.29     93.17 o 
   1   7  19      299.54      267.06     53.39 o 
   2   7  19        3.12        0.91     52.64 o 
   3   7  19      645.40      593.72     70.42 o 
   4   7  19       79.64      150.84     52.44 o 
   5   7  19      166.86       44.06     61.49 o 
   6   7  19      101.09      184.58    102.77 o 
   0   0  20      191.91      285.61    202.60 o 
   1   0  20     1503.69     1637.28    262.74 o 
   2   0  20      111.41      284.79    137.83 o 
   3   0  20     1243.47     1732.86    209.79 o 
   4   0  20      141.23       80.79    125.67 o 
   5   0  20      580.18      453.25     68.83 o 
   6   0  20       17.26      -21.42     32.64 o 
   7   0  20       16.53       25.89     48.12 o 
   8   0  20        1.47       -1.58     43.32 o 
   9   0  20     1123.60      892.69     79.22 o 
  10   0  20        1.12       53.99     57.65 o 
  11   0  20      109.26      115.27     64.93 o 
  12   0  20       67.01       72.47     79.65 o 
   1   1  20      722.91      727.39    104.00 o 
   2   1  20        6.63       51.02     69.38 o 
   3   1  20     1255.35     1492.82    122.66 o 
   4   1  20       79.46       47.54     25.76 o 
   5   1  20       23.71       43.82     34.14 o 
   6   1  20       53.53       26.93     30.26 o 
   7   1  20     1578.76     1572.12     94.17 o 
   8   1  20        2.43        4.21     35.91 o 
   9   1  20       83.62       75.73     42.94 o 
  10   1  20        0.17        6.69     42.43 o 
  11   1  20      252.02      203.43     50.21 o 
  12   1  20       24.39      -34.26     68.51 o 
   0   2  20       11.56       -8.41     99.04 o 
   1   2  20      717.64      896.31    109.26 o 
   2   2  20        0.39        8.97     71.73 o 
   3   2  20      157.80      163.67     42.70 o 
   4   2  20       42.90       68.09     30.39 o 
   5   2  20     1374.14     1237.56    167.53 o 
   6   2  20        5.08       16.45     46.30 o 
   7   2  20       66.18       43.85     33.65 o 
   8   2  20       13.73      -37.83     37.83 o 
   9   2  20      268.15      229.24     42.76 o 
  10   2  20        1.64        8.17     46.51 o 
  11   2  20       14.41       19.76     48.22 o 
   1   3  20     2249.46     2386.41    161.09 o 
   2   3  20      578.10      598.33     79.19 o 
   3   3  20      147.77      119.28     67.16 o 
   4   3  20      112.41      130.18     70.28 o 
   5   3  20      178.45      228.25     62.90 o 
   6   3  20        5.43       18.90     56.24 o 
   7   3  20      321.97      329.93     74.08 o 
   8   3  20      226.63      176.40     44.78 o 
   9   3  20       73.25       71.32     47.16 o 
  10   3  20        4.71      -52.77     52.77 o 
  11   3  20      359.01      260.97     55.45 o 
   0   4  20      118.61      143.40    175.33 o 
   1   4  20      323.34      351.55     89.67 o 
   2   4  20        4.11       83.98     63.13 o 
   3   4  20      112.13      110.90     62.02 o 
   4   4  20       82.18      107.38     67.73 o 
   5   4  20      138.38      131.00     66.63 o 
   6   4  20        8.09      -59.69     68.40 o 
   7   4  20        0.52       22.03     71.88 o 
   8   4  20      221.84      315.18     93.84 o 
   9   4  20      185.12      107.42     50.25 o 
  10   4  20        0.80       11.33     63.99 o 
   1   5  20       12.53       49.05     82.65 o 
   2   5  20      125.30      104.25     59.66 o 
   3   5  20      752.18      689.85     85.53 o 
   4   5  20       55.17       58.80     56.33 o 
   5   5  20       79.71      114.15    105.02 o 
   6   5  20       94.66       23.33     92.33 o 
   7   5  20      139.27      169.03     83.54 o 
   8   5  20        0.26       26.81     78.27 o 
   0   6  20      190.82      148.46    119.98 o 
   1   6  20      132.15       52.67     73.45 o 
   2   6  20       56.69       69.74     71.51 o 
   3   6  20      341.95      296.19     95.10 o 
   4   6  20        0.18       14.09     57.04 o 
   5   6  20       26.57       62.78     71.66 o 
   6   6  20       61.85       49.96     67.34 o 
   1   7  20      114.73      170.50     69.62 o 
   2   7  20       53.67      -26.69     73.23 o 
   1   1  21      282.97      360.99    101.99 o 
   2   1  21       43.13       87.85     84.30 o 
   3   1  21        0.42      -30.19     80.45 o 
   4   1  21        8.09      -38.70     95.51 o 
   5   1  21        2.23      -12.90     78.48 o 
   6   1  21       91.73      159.95     87.97 o 
   7   1  21       12.24       78.58    105.22 o 
   8   1  21        0.39       71.19     45.88 o 
   9   1  21      208.91      207.66     56.16 o 
  10   1  21        0.36      -10.43     35.43 o 
   0   2  21      285.13      248.52    164.26 o 
   1   2  21       67.28       35.62     87.54 o 
   2   2  21        0.31      -84.21     84.21 o 
   3   2  21        2.42        1.53     75.72 o 
   4   2  21       24.47       61.78     83.34 o 
   5   2  21      436.04      387.86     97.20 o 
   6   2  21       10.88      -49.83     81.79 o 
   7   2  21       35.43       19.02     50.57 o 
   8   2  21       23.05      -25.58     53.43 o 
   9   2  21        1.39       -4.68     71.54 o 
  10   2  21       24.06      -67.17     67.17 o 
   1   3  21       14.05      138.64    100.63 o 
   2   3  21       17.01        3.52     95.86 o 
   3   3  21      163.19      203.35    129.35 o 
   4   3  21       27.36       13.24    100.77 o 
   5   3  21       14.36      -59.31    102.26 o 
   6   3  21       34.76       49.46     39.61 o 
   7   3  21      203.21      227.59     48.05 o 
   8   3  21       25.65      -22.48     48.17 o 
   9   3  21       22.82      -16.32     85.17 o 
   0   4  21       80.30      149.51    152.49 o 
   1   4  21      235.04      153.13    108.13 o 
   2   4  21       58.46      158.14    119.99 o 
   3   4  21      131.50      271.88    124.80 o 
   4   4  21      102.96      164.60    131.50 o 
   5   4  21        3.04       63.62     86.48 o 
   6   4  21       31.90        9.39     97.54 o 
   7   4  21      120.94      143.88     71.54 o 
   8   4  21       14.03      -31.35     88.65 o 
   1   5  21        2.29       21.45    116.04 o 
   2   5  21      170.49      181.56    123.49 o 
   3   5  21      251.03      164.05    119.95 o 
   4   5  21        5.68      -41.77     67.37 o 
   5   5  21       10.30      -54.36     77.55 o 
   6   5  21        0.30       32.53     72.43 o 
   0   6  21        0.45     -135.25    206.50 o 
   1   6  21      153.17      137.57    128.57 o 
   2   6  21       11.02       87.66    213.05 o 
   0   0  22       74.34      -31.35    206.08 o 
   1   0  22      683.86      883.07    200.67 o 
   2   0  22       27.85     -125.39    174.61 o 
   3   0  22      271.00      412.26    296.98 o 
   4   0  22        1.62      -94.29    144.56 o 
   5   0  22      133.10       89.13    141.65 o 
   6   0  22       94.25      294.50    151.35 o 
   7   0  22       15.79      -89.76    142.68 o 
   8   0  22        7.21      -76.32    138.63 o 
   1   1  22      355.15      528.26    137.64 o 
   2   1  22        7.08       17.51    110.35 o 
   3   1  22     1168.64     1195.21    186.88 o 
   4   1  22        2.28     -128.61    128.61 o 
   5   1  22       96.30      117.66    112.39 o 
   6   1  22        6.56     -108.82    108.82 o 
   7   1  22      410.58      322.09    118.61 o 
   8   1  22        9.70       -5.28    122.58 o 
   0   2  22       65.55      120.71    120.11 o 
   1   2  22      351.46      366.10    100.72 o 
   2   2  22       89.32      -20.29     92.02 o 
   3   2  22      105.00       37.11     88.74 o 
   4   2  22      189.04      223.98     96.95 o 
   5   2  22     1029.69     1221.58    155.62 o 
   6   2  22        1.53        9.18    113.96 o 
   7   2  22       81.27      167.88    103.50 o 
   1   3  22      268.39      414.29    120.49 o 
   2   3  22       67.91       86.28    105.73 o 
   3   3  22      254.28      137.83    100.52 o 
   4   3  22        4.44       -5.38    105.87 o 
   5   3  22        2.11      -36.57     92.04 o 
   6   3  22       47.16       97.33    103.31 o 
   0   4  22       37.06      197.38    204.03 o 
   1   4  22      320.28      179.10    127.74 o 
   2   4  22        0.10      -91.93    119.46 o 
   3   4  22       64.99       81.82    110.14 o 
   4   4  22        3.05      -64.45    108.27 o 
   5   4  22      542.43      388.36    383.71 o 
   1   1  23        5.79       56.32    112.06 o 
   2   1  23       79.54      170.93    130.40 o 
   3   1  23       20.65      -77.98    137.51 o 
   4   1  23        9.57       91.42    119.67 o 
   5   1  23        0.94      136.87    121.15 o 
   0   2  23       22.39       -8.43    122.67 o 
   1   2  23       25.55      153.12     98.53 o 
   2   2  23      115.39      195.31    101.26 o 
   3   2  23       58.43       -8.08    102.12 o 
   4   2  23       48.18      181.84    141.18 o 
   1   3  23       16.78      144.76    144.43 o 
   2   3  23       52.74     -137.58    229.88 o 
                                                 
